# Supplementary material for: Genome-wide analysis of circRNA regulation during spleen development of Chinese indigenous breed Meishan pigs
Source: BMC Genomics. 2023 Aug 23;24:477. doi: 10.1186/s12864-023-09612-x (PMC10463621; doi:10.1186/s12864-023-09612-x)
Supplement: Supplementary file 2 — Supplementary Material 2 [file 12864_2023_9612_MOESM2_ESM.xlsx]

## Sheet: Table S1
Table S1. Real-time PCR primers and sequences
Primer name	Sequence of the primer（5’→3’）
circRNA_21767	AGACCCTACCTGAACCTATCCTTCC
	GGAGCTTGATGTACGAGGTGCAG
SIT1	ATTATCTGCAGACAGGACGGC
	TCCAGCACCACCTCTGAGTA
GAPDH	ACATCATCCCTGCTTCTACTGG
	CTCGGACGCCTGCTTCAC
MiR-202-3p	GAGAGGTGTAGGCATGGGAA
U6	CTCGCTTCGGCAGCACA
	AACGCTTCACGAATTTGCGT

## Sheet: Table S2
Table S2. Overview of the reads and quality filtering of the circRNA libraries in spleen tissues of Meishan pigs
Sample	Raw_reads	Raw_bases	Clean_reads	Clean_bases	Valid_bases	Q30	GC
1d_1	110.03M	16.50G	107.68M	15.87G	0.9614	0.9694	0.464
1d_2	116.51M	17.48G	114.11M	16.82G	0.9622	0.9689	0.4605
1d_3	113.18M	16.98G	110.86M	16.35G	0.9631	0.9691	0.4591
7d_1	116.64M	17.50G	114.01M	16.81G	0.961	0.9689	0.4876
7d_2	110.32M	16.55G	108.29M	15.95G	0.964	0.9709	0.4608
7d_3	105.14M	15.77G	102.96M	15.20G	0.9639	0.9701	0.4799
14d_1	116.20M	17.43G	113.48M	16.74G	0.9602	0.9683	0.4748
14d_2	114.78M	17.22G	112.23M	16.55G	0.961	0.969	0.4763
14d_3	108.52M	16.28G	106.22M	15.67G	0.9625	0.9696	0.4522
21d_1	116.74M	17.51G	114.07M	16.84G	0.9615	0.9689	0.4794
21d_2	111.58M	16.74G	109.01M	16.08G	0.9605	0.9701	0.4837
21d_3	117.53M	17.63G	114.24M	16.77G	0.9512	0.9658	0.4904
28d_1	100.78M	15.12G	98.45M	14.53G	0.9609	0.9689	0.471
28d_2	110.54M	16.58G	108.15M	15.95G	0.962	0.9712	0.4825
28d_3	114.50M	17.17G	112.10M	16.53G	0.9627	0.9698	0.4504
35d_1	104.96M	15.74G	102.69M	15.16G	0.9627	0.97	0.4772
35d_2	110.94M	16.64G	107.00M	15.71G	0.9438	0.9536	0.4836
35d_3	110.43M	16.56G	106.71M	15.67G	0.9461	0.9554	0.4783
120d_1	117.90M	17.69G	115.29M	16.99G	0.9605	0.97	0.4776
120d_2	115.87M	17.38G	112.12M	16.46G	0.9468	0.9567	0.4775
120d_3	103.45M	15.52G	100.14M	14.66G	0.9448	0.9574	0.4775
180d_1	104.88M	15.73G	102.76M	15.16G	0.9638	0.9701	0.4692
180d_2	111.37M	16.71G	108.80M	15.91G	0.9526	0.9674	0.4728
180d_3	110.13M	16.52G	107.18M	15.78G	0.9553	0.9651	0.4722

## Sheet: Table S3
Table S3. WGCNA analysis results of circRNA during spleen development in Meishan pigs
SYMBOL	moduleColor	MM.red	p.MM.red	MM.brown	p.MM.brown	MM.pink	p.MM.pink	MM.yellow	p.MM.yellow	MM.black	p.MM.black	MM.turquoise	p.MM.turquoise	MM.grey	p.MM.grey	GS.1d	p.GS.1d	GS.7d	p.GS.7d	GS.14d	p.GS.14d	GS.21d	p.GS.21d	GS.28d	p.GS.28d	GS.35d	p.GS.35d	GS.120d	p.GS.120d	GS.180d	p.GS.180d	GS.time	p.GS.time	7d_Vs_1d	14d_Vs_1d	21d_Vs_1d	28d_Vs_1d	35d_Vs_1d	120d_Vs_1d	180d_Vs_1d	14d_Vs_7d	21d_Vs_7d	28d_Vs_7d	35d_Vs_7d	120d_Vs_7d	180d_Vs_7d	21d_Vs_14d	28d_Vs_14d	35d_Vs_14d
circRNA_00006|Chr1:128198_132692_-	black	0.225874	0.288565	0.335465	0.109036	0.364063	0.0803055	0.480434	0.0174896	0.48739	0.0157032	0.356598	0.0871804	-0.0384348	0.858484	-0.259674	0.220431	-0.173387	0.417803	0.0112735	0.958304	-0.0310022	0.885654	-0.176782	0.408603	0.136487	0.524817	0.593699	0.00222457	-0.100614	0.639939	0.373741	0.0720111	change:Not|log2FC:0.32193239415164|baseMean:8.55179361996972	change:Not|log2FC:0.347135794483497|baseMean:8.55179361996972	change:Not|log2FC:-0.183188141745081|baseMean:8.55179361996972	change:Not|log2FC:-0.550259232532166|baseMean:8.55179361996972	change:Not|log2FC:0.143793561361964|baseMean:8.55179361996972	change:Not|log2FC:0.27206027095294|baseMean:8.55179361996972	change:Not|log2FC:0.0616267798220485|baseMean:8.55179361996972	change:Not|log2FC:0.0252034003318577|baseMean:8.55179361996972	change:Not|log2FC:-0.50512053589672|baseMean:8.55179361996972	change:Not|log2FC:-0.872191626683806|baseMean:8.55179361996972	change:Not|log2FC:-0.178138832789676|baseMean:8.55179361996972	change:Not|log2FC:-0.0498721231986998|baseMean:8.55179361996972	change:Not|log2FC:-0.260305614329591|baseMean:8.55179361996972	change:Not|log2FC:-0.530323936228578|baseMean:8.55179361996972	change:Not|log2FC:-0.897395027015664|baseMean:8.55179361996972	change:Not|log2FC:-0.203342233121534|baseMean:8.55179361996972
circRNA_00020|Chr1:641934_653683_+	yellow	0.197914	0.353909	0.135674	0.52731	0.249204	0.240269	0.49012	0.0150443	0.361728	0.08241	0.216946	0.308551	-0.238569	0.261582	-0.0023285	0.991384	-0.411656	0.0456453	-0.135385	0.528199	-0.0599541	0.780794	0.0868373	0.686604	0.347482	0.0961644	0.138818	0.517693	0.0361867	0.866687	0.33323	0.111564	change:Not|log2FC:-1.22539850583923|baseMean:4.91728589736542	change:Not|log2FC:-1.01026586903521|baseMean:4.91728589736542	change:Not|log2FC:-1.20690458621577|baseMean:4.91728589736542	change:Not|log2FC:-0.874294659229174|baseMean:4.91728589736542	change:Not|log2FC:-0.731191396587371|baseMean:4.91728589736542	change:Down|log2FC:-1.65567295174609|baseMean:4.91728589736542	change:Not|log2FC:-1.07347205811929|baseMean:4.91728589736542	change:Not|log2FC:0.215132636804023|baseMean:4.91728589736542	change:Not|log2FC:0.0184939196234634|baseMean:4.91728589736542	change:Not|log2FC:0.351103846610054|baseMean:4.91728589736542	change:Not|log2FC:0.494207109251858|baseMean:4.91728589736542	change:Not|log2FC:-0.430274445906861|baseMean:4.91728589736542	change:Not|log2FC:0.151926447719936|baseMean:4.91728589736542	change:Not|log2FC:-0.19663871718056|baseMean:4.91728589736542	change:Not|log2FC:0.135971209806031|baseMean:4.91728589736542	change:Not|log2FC:0.279074472447835|baseMean:4.91728589736542
circRNA_00031|Chr1:1654692_1663793_-	turquoise	0.307372	0.143997	0.575804	0.00323645	0.563253	0.00415834	0.452083	0.0265615	0.506272	0.011592	0.575736	0.0032409	0.0881045	0.682262	0.110207	0.608199	-0.291567	0.166854	-0.232867	0.273495	0.192377	0.367804	-0.12748	0.552771	0.159107	0.457722	0.355085	0.0886266	-0.164862	0.441399	0.156162	0.466197	change:Down|log2FC:-0.835243184385259|baseMean:28.700091580123	change:Down|log2FC:-1.28009347315162|baseMean:28.700091580123	change:Down|log2FC:-0.970459115927505|baseMean:28.700091580123	change:Down|log2FC:-1.35762883501905|baseMean:28.700091580123	change:Down|log2FC:-1.14915803679139|baseMean:28.700091580123	change:Down|log2FC:-1.58178293943115|baseMean:28.700091580123	change:Down|log2FC:-1.44881773443711|baseMean:28.700091580123	change:Not|log2FC:-0.444850288766358|baseMean:28.700091580123	change:Not|log2FC:-0.135215931542246|baseMean:28.700091580123	change:Not|log2FC:-0.522385650633789|baseMean:28.700091580123	change:Not|log2FC:-0.313914852406131|baseMean:28.700091580123	change:Down|log2FC:-0.746539755045896|baseMean:28.700091580123	change:Not|log2FC:-0.613574550051855|baseMean:28.700091580123	change:Not|log2FC:0.309634357224112|baseMean:28.700091580123	change:Not|log2FC:-0.0775353618674314|baseMean:28.700091580123	change:Not|log2FC:0.130935436360227|baseMean:28.700091580123
circRNA_00050|Chr1:4775755_4843415_-	turquoise	0.701179	0.00013508	0.130384	0.543685	0.206033	0.334102	0.454943	0.0255032	0.447699	0.0282516	0.530442	0.00766465	-0.314747	0.134134	-0.229077	0.2816	-0.139856	0.514537	-0.128964	0.548119	-0.127249	0.553497	-0.0231712	0.914417	-0.0888224	0.679807	0.247281	0.244037	0.489858	0.0151065	0.51909	0.00934254	change:Not|log2FC:0.366477138862774|baseMean:5.73734806365731	change:Not|log2FC:-0.172074960750373|baseMean:5.73734806365731	change:Not|log2FC:-0.581202644250006|baseMean:5.73734806365731	change:Not|log2FC:-0.0624608839604256|baseMean:5.73734806365731	change:Not|log2FC:-0.547981877669799|baseMean:5.73734806365731	change:Not|log2FC:-0.328100641190593|baseMean:5.73734806365731	change:Not|log2FC:1.0442568841092|baseMean:5.73734806365731	change:Not|log2FC:-0.538552099613148|baseMean:5.73734806365731	change:Not|log2FC:-0.94767978311278|baseMean:5.73734806365731	change:Not|log2FC:-0.4289380228232|baseMean:5.73734806365731	change:Not|log2FC:-0.914459016532574|baseMean:5.73734806365731	change:Not|log2FC:-0.694577780053367|baseMean:5.73734806365731	change:Not|log2FC:0.677779745246423|baseMean:5.73734806365731	change:Not|log2FC:-0.409127683499633|baseMean:5.73734806365731	change:Not|log2FC:0.109614076789948|baseMean:5.73734806365731	change:Not|log2FC:-0.375906916919426|baseMean:5.73734806365731
circRNA_00054|Chr1:4822372_4843415_-	turquoise	0.743332	3.15662e-05	0.404236	0.0500932	0.628375	0.00100813	0.624151	0.00111569	0.734708	4.34317e-05	0.721379	6.95032e-05	-0.212967	0.317724	-0.166742	0.436137	-0.232236	0.274834	-0.264389	0.211866	-0.202725	0.342091	-0.242945	0.252671	0.170502	0.425711	0.638591	0.000784113	0.299943	0.154445	0.641247	0.000733446	change:Not|log2FC:-0.408707286941494|baseMean:3.77517421220385			change:Not|log2FC:-1.36665283387864|baseMean:3.77517421220385	change:Not|log2FC:-0.227745613600595|baseMean:3.77517421220385	change:Not|log2FC:-0.127137646543806|baseMean:3.77517421220385	change:Not|log2FC:0.359138250429794|baseMean:3.77517421220385	change:Not|log2FC:-0.811059506912139|baseMean:3.77517421220385		change:Not|log2FC:-0.957945546937145|baseMean:3.77517421220385	change:Not|log2FC:0.180961673340899|baseMean:3.77517421220385	change:Not|log2FC:0.281569640397688|baseMean:3.77517421220385	change:Not|log2FC:0.767845537371288|baseMean:3.77517421220385	change:Not|log2FC:-0.028979671855309|baseMean:3.77517421220385	change:Not|log2FC:-0.146886040025006|baseMean:3.77517421220385	change:Not|log2FC:0.992021180253038|baseMean:3.77517421220385
circRNA_00082|Chr1:7593401_7598966_+	turquoise	0.525526	0.00835758	0.525924	0.00829956	0.550537	0.00530869	0.542461	0.00616946	0.645836	0.000652539	0.684123	0.000227387	0.0232349	0.914182	-0.181616	0.395696	-0.241687	0.255212	-0.30852	0.142429	0.0982269	0.647937	-0.0716734	0.739277	0.0410054	0.849121	0.610841	0.00152143	0.0534238	0.804191	0.48978	0.015125	change:Not|log2FC:-0.466770729055256|baseMean:5.87390902582257	change:Not|log2FC:-1.3498909491676|baseMean:5.87390902582257	change:Not|log2FC:-0.378525506352005|baseMean:5.87390902582257	change:Not|log2FC:-0.764101235116033|baseMean:5.87390902582257	change:Not|log2FC:-0.644502574136239|baseMean:5.87390902582257	change:Not|log2FC:-0.412273742285191|baseMean:5.87390902582257	change:Not|log2FC:-0.403645580095333|baseMean:5.87390902582257	change:Not|log2FC:-0.883120220112346|baseMean:5.87390902582257	change:Not|log2FC:0.088245222703251|baseMean:5.87390902582257	change:Not|log2FC:-0.297330506060777|baseMean:5.87390902582257	change:Not|log2FC:-0.177731845080983|baseMean:5.87390902582257	change:Not|log2FC:0.0544969867700652|baseMean:5.87390902582257	change:Not|log2FC:0.0631251489599228|baseMean:5.87390902582257	change:Not|log2FC:0.971365442815597|baseMean:5.87390902582257	change:Not|log2FC:0.58578971405157|baseMean:5.87390902582257	change:Not|log2FC:0.705388375031363|baseMean:5.87390902582257
circRNA_00083|Chr1:7594612_7598381_+	black	0.596192	0.00210775	0.645388	0.000660087	0.71409	8.8902e-05	0.829765	5.33179e-07	0.859847	7.27913e-08	0.73064	5.02763e-05	0.0245048	0.90951	-0.387402	0.0614341	-0.342506	0.10135	-0.129519	0.546383	0.0136857	0.949393	0.0343899	0.873253	0.219452	0.302856	0.533569	0.00724938	0.0583309	0.786593	0.618351	0.00127932	change:Not|log2FC:0.0998210751774125|baseMean:21.4827981193789	change:Not|log2FC:0.260281944953914|baseMean:21.4827981193789	change:Not|log2FC:0.226908100077517|baseMean:21.4827981193789	change:Not|log2FC:0.373678167111994|baseMean:21.4827981193789	change:Not|log2FC:0.430759685055157|baseMean:21.4827981193789	change:Not|log2FC:0.268854322922087|baseMean:21.4827981193789	change:Not|log2FC:0.318763101462153|baseMean:21.4827981193789	change:Not|log2FC:0.160460869776502|baseMean:21.4827981193789	change:Not|log2FC:0.127087024900105|baseMean:21.4827981193789	change:Not|log2FC:0.273857091934581|baseMean:21.4827981193789	change:Not|log2FC:0.330938609877744|baseMean:21.4827981193789	change:Not|log2FC:0.169033247744674|baseMean:21.4827981193789	change:Not|log2FC:0.218942026284741|baseMean:21.4827981193789	change:Not|log2FC:-0.0333738448763972|baseMean:21.4827981193789	change:Not|log2FC:0.11339622215808|baseMean:21.4827981193789	change:Not|log2FC:0.170477740101242|baseMean:21.4827981193789
circRNA_00100|Chr1:8822877_8825081_-	turquoise	0.555013	0.00487664	0.714522	8.76311e-05	0.766456	1.2576e-05	0.627539	0.0010287	0.78478	5.61697e-06	0.857827	8.43626e-08	0.0833528	0.698594	-0.211238	0.32176	-0.27898	0.186786	-0.161522	0.450835	-0.0697429	0.746071	-0.0955232	0.657041	0.216562	0.309428	0.77701	7.97797e-06	-0.176565	0.409187	0.478561	0.0179982	change:Not|log2FC:-0.537692514555406|baseMean:11.2262807203044	change:Not|log2FC:-0.441728589959956|baseMean:11.2262807203044	change:Not|log2FC:-0.554587734066727|baseMean:11.2262807203044	change:Not|log2FC:-0.507245687440879|baseMean:11.2262807203044	change:Not|log2FC:0.106513556789089|baseMean:11.2262807203044	change:Not|log2FC:0.234654480189932|baseMean:11.2262807203044	change:Not|log2FC:-0.953895505194266|baseMean:11.2262807203044	change:Not|log2FC:0.0959639245954501|baseMean:11.2262807203044	change:Not|log2FC:-0.0168952195113211|baseMean:11.2262807203044	change:Not|log2FC:0.0304468271145269|baseMean:11.2262807203044	change:Not|log2FC:0.644206071344495|baseMean:11.2262807203044	change:Not|log2FC:0.772346994745337|baseMean:11.2262807203044	change:Not|log2FC:-0.416202990638861|baseMean:11.2262807203044	change:Not|log2FC:-0.112859144106771|baseMean:11.2262807203044	change:Not|log2FC:-0.0655170974809232|baseMean:11.2262807203044	change:Not|log2FC:0.548242146749045|baseMean:11.2262807203044
circRNA_00112|Chr1:9191141_9195425_-	black	0.723482	6.46491e-05	0.660202	0.000446955	0.742358	3.27443e-05	0.764175	1.38338e-05	0.88716	7.65588e-09	0.841818	2.52269e-07	-0.00782976	0.971035	-0.510072	0.010883	-0.327894	0.117771	-0.0131768	0.951272	0.0907403	0.673262	-0.16406	0.443656	0.209971	0.324738	0.565996	0.00393995	0.148495	0.488627	0.685175	0.000220417	change:Not|log2FC:0.668214298158197|baseMean:15.0816558843598	change:Not|log2FC:0.890373751779072|baseMean:15.0816558843598	change:Not|log2FC:0.652836414042039|baseMean:15.0816558843598	change:Not|log2FC:0.258768125495915|baseMean:15.0816558843598	change:Not|log2FC:0.710920740656789|baseMean:15.0816558843598	change:Not|log2FC:0.486033686000999|baseMean:15.0816558843598	change:Up|log2FC:1.04605260148317|baseMean:15.0816558843598	change:Not|log2FC:0.222159453620875|baseMean:15.0816558843598	change:Not|log2FC:-0.0153778841161584|baseMean:15.0816558843598	change:Not|log2FC:-0.409446172662282|baseMean:15.0816558843598	change:Not|log2FC:0.0427064424985913|baseMean:15.0816558843598	change:Not|log2FC:-0.182180612157198|baseMean:15.0816558843598	change:Not|log2FC:0.377838303324969|baseMean:15.0816558843598	change:Not|log2FC:-0.237537337737033|baseMean:15.0816558843598	change:Not|log2FC:-0.631605626283157|baseMean:15.0816558843598	change:Not|log2FC:-0.179453011122284|baseMean:15.0816558843598
circRNA_00119|Chr1:9893445_9923857_-	black	0.381641	0.0657383	0.480248	0.0175398	0.565641	0.00396764	0.582508	0.00281933	0.704721	0.000120693	0.515089	0.010002	-0.0517154	0.81034	-0.413711	0.0444699	-0.236089	0.266721	-0.0540059	0.802098	-0.136689	0.524196	0.0168674	0.937647	0.213106	0.317401	0.643765	0.000688056	-0.0332422	0.877451	0.578609	0.00305597	change:Not|log2FC:0.993476950454548|baseMean:4.00761454023238	change:Not|log2FC:1.0651853624863|baseMean:4.00761454023238		change:Not|log2FC:0.94774838063439|baseMean:4.00761454023238	change:Not|log2FC:1.11832365163645|baseMean:4.00761454023238	change:Not|log2FC:1.12336228755972|baseMean:4.00761454023238	change:Not|log2FC:0.474601148559238|baseMean:4.00761454023238	change:Not|log2FC:0.0717084120317556|baseMean:4.00761454023238		change:Not|log2FC:-0.045728569820158|baseMean:4.00761454023238	change:Not|log2FC:0.124846701181905|baseMean:4.00761454023238	change:Not|log2FC:0.129885337105171|baseMean:4.00761454023238	change:Not|log2FC:-0.518875801895311|baseMean:4.00761454023238	change:Not|log2FC:-0.633700270151701|baseMean:4.00761454023238	change:Not|log2FC:-0.117436981851914|baseMean:4.00761454023238	change:Not|log2FC:0.0531382891501491|baseMean:4.00761454023238
circRNA_00125|Chr1:10070672_10099544_-	turquoise	0.611576	0.00149609	0.427615	0.0371278	0.363114	0.0811561	0.38348	0.0643398	0.455892	0.0251597	0.621742	0.00118132	0.106638	0.619932	-0.39871	0.0536199	-0.402122	0.0514204	-0.0637949	0.767117	0.215432	0.31202	0.065894	0.759671	-0.091692	0.670023	0.370406	0.074792	0.304586	0.147854	0.617223	0.00131344	change:Not|log2FC:-0.0501711936147353|baseMean:3.45789569555327			change:Not|log2FC:1.32245246937904|baseMean:3.45789569555327	change:Not|log2FC:0.587319532394741|baseMean:3.45789569555327		change:Not|log2FC:1.67645673083096|baseMean:3.45789569555327	change:Not|log2FC:1.3247086842078|baseMean:3.45789569555327		change:Not|log2FC:1.37262366299377|baseMean:3.45789569555327	change:Not|log2FC:0.637490726009477|baseMean:3.45789569555327	change:Not|log2FC:1.01770333970428|baseMean:3.45789569555327	change:Not|log2FC:1.7266279244457|baseMean:3.45789569555327	change:Not|log2FC:0.272572556766368|baseMean:3.45789569555327	change:Not|log2FC:0.0479149787859691|baseMean:3.45789569555327	change:Not|log2FC:-0.687217958198327|baseMean:3.45789569555327
circRNA_00126|Chr1:10099395_10175846_-	turquoise	0.662793	0.00041659	0.647168	0.000630562	0.766321	1.26477e-05	0.646478	0.000641858	0.81971	9.53654e-07	0.885628	8.81539e-09	0.0184398	0.931847	-0.277851	0.18865	-0.256288	0.226724	-0.198984	0.35126	-0.124275	0.562878	-0.0739895	0.731152	0.237955	0.262848	0.745716	2.88376e-05	-0.0522842	0.808291	0.573748	0.00337433	change:Not|log2FC:0.00299167014530823|baseMean:10.0224816902009	change:Not|log2FC:-0.256784581240774|baseMean:10.0224816902009	change:Not|log2FC:-0.38758170009613|baseMean:10.0224816902009	change:Not|log2FC:-0.0898468923070491|baseMean:10.0224816902009	change:Not|log2FC:0.443897577135402|baseMean:10.0224816902009	change:Not|log2FC:0.463258239654203|baseMean:10.0224816902009	change:Not|log2FC:-0.0692370413935581|baseMean:10.0224816902009	change:Not|log2FC:-0.259776251386082|baseMean:10.0224816902009	change:Not|log2FC:-0.390573370241438|baseMean:10.0224816902009	change:Not|log2FC:-0.0928385624523573|baseMean:10.0224816902009	change:Not|log2FC:0.440905906990094|baseMean:10.0224816902009	change:Not|log2FC:0.460266569508895|baseMean:10.0224816902009	change:Not|log2FC:-0.0722287115388663|baseMean:10.0224816902009	change:Not|log2FC:-0.130797118855356|baseMean:10.0224816902009	change:Not|log2FC:0.166937688933725|baseMean:10.0224816902009	change:Not|log2FC:0.700682158376176|baseMean:10.0224816902009
circRNA_00136|Chr1:11656690_11658867_-	black	0.0762533	0.723236	0.498049	0.0132574	0.480154	0.0175651	0.49594	0.0137146	0.494757	0.0139768	0.292107	0.166034	0.304339	0.148201	-0.231763	0.27584	-0.228618	0.28259	0.148097	0.489807	0.312938	0.136506	-0.115467	0.591076	0.000856089	0.996832	0.369895	0.0752257	-0.255937	0.227383	0.140962	0.511184	change:Not|log2FC:-0.163535471881428|baseMean:3.98974987933352	change:Not|log2FC:0.549265923828967|baseMean:3.98974987933352		change:Not|log2FC:-0.506901379988185|baseMean:3.98974987933352	change:Not|log2FC:-0.456693813207979|baseMean:3.98974987933352	change:Not|log2FC:-0.128351448196597|baseMean:3.98974987933352	change:Not|log2FC:-1.45938738594667|baseMean:3.98974987933352	change:Not|log2FC:0.712801395710395|baseMean:3.98974987933352		change:Not|log2FC:-0.343365908106758|baseMean:3.98974987933352	change:Not|log2FC:-0.293158341326551|baseMean:3.98974987933352	change:Not|log2FC:0.0351840236848307|baseMean:3.98974987933352	change:Not|log2FC:-1.29585191406524|baseMean:3.98974987933352	change:Not|log2FC:0.00118639486543037|baseMean:3.98974987933352	change:Not|log2FC:-1.05616730381715|baseMean:3.98974987933352	change:Not|log2FC:-1.00595973703695|baseMean:3.98974987933352
circRNA_00144|Chr1:12041132_12043885_-	turquoise	0.3018	0.151785	0.514763	0.0100574	0.465736	0.0218108	0.420431	0.0407908	0.447502	0.0283295	0.514182	0.0101567	0.271153	0.199972	-0.362288	0.0819014	-0.203305	0.340681	-0.071731	0.739075	0.239479	0.259713	0.0536367	0.803425	-0.00190272	0.99296	0.400529	0.0524382	-0.0544171	0.800621	0.375127	0.0708789	change:Not|log2FC:0.373349777443983|baseMean:7.76896888885568	change:Not|log2FC:0.171569828406839|baseMean:7.76896888885568	change:Not|log2FC:0.37296059916725|baseMean:7.76896888885568	change:Not|log2FC:0.0974306961381814|baseMean:7.76896888885568	change:Not|log2FC:-0.183485295369965|baseMean:7.76896888885568	change:Not|log2FC:-0.252401960936243|baseMean:7.76896888885568	change:Not|log2FC:-0.19539846984482|baseMean:7.76896888885568	change:Not|log2FC:-0.201779949037144|baseMean:7.76896888885568	change:Not|log2FC:-0.000389178276732634|baseMean:7.76896888885568	change:Not|log2FC:-0.275919081305801|baseMean:7.76896888885568	change:Not|log2FC:-0.556835072813948|baseMean:7.76896888885568	change:Not|log2FC:-0.625751738380226|baseMean:7.76896888885568	change:Not|log2FC:-0.568748247288802|baseMean:7.76896888885568	change:Not|log2FC:0.201390770760411|baseMean:7.76896888885568	change:Not|log2FC:-0.0741391322686577|baseMean:7.76896888885568	change:Not|log2FC:-0.355055123776804|baseMean:7.76896888885568
circRNA_00216|Chr1:14813380_14817648_+	turquoise	0.745158	2.94572e-05	0.371315	0.0740261	0.349473	0.0941455	0.627746	0.00102357	0.578276	0.00307696	0.728961	5.33685e-05	-0.195768	0.359258	-0.364255	0.0801338	-0.448616	0.0278911	-0.232487	0.2743	-0.041335	0.847922	0.174589	0.414532	0.165151	0.440588	0.443095	0.0301184	0.303858	0.148874	0.760961	1.57936e-05	change:Not|log2FC:-1.02653034456226|baseMean:3.32061264400719			change:Not|log2FC:1.18822631546519|baseMean:3.32061264400719	change:Not|log2FC:0.975015694468646|baseMean:3.32061264400719		change:Not|log2FC:0.951829473732433|baseMean:3.32061264400719	change:Not|log2FC:1.28158573087243|baseMean:3.32061264400719		change:Not|log2FC:2.21475666002745|baseMean:3.32061264400719	change:Not|log2FC:2.00154603903091|baseMean:3.32061264400719	change:Not|log2FC:1.74958647767718|baseMean:3.32061264400719	change:Not|log2FC:1.97835981829469|baseMean:3.32061264400719	change:Not|log2FC:0.238921024274164|baseMean:3.32061264400719	change:Not|log2FC:0.93317092915503|baseMean:3.32061264400719	change:Not|log2FC:0.719960308158482|baseMean:3.32061264400719
circRNA_00239|Chr1:16307508_16307993_+	turquoise	0.723311	6.50308e-05	0.643194	0.000698128	0.586789	0.00257763	0.773523	9.2971e-06	0.804417	2.16403e-06	0.900375	2.07272e-09	-0.078532	0.715296	-0.350777	0.0928413	-0.323041	0.123632	-0.212306	0.319264	-0.0432786	0.840858	0.0515069	0.811091	0.0590911	0.783876	0.740938	3.45325e-05	0.0778665	0.717612	0.666072	0.000380736	change:Not|log2FC:0.225087951814306|baseMean:13.9968924903267	change:Not|log2FC:0.53621830085593|baseMean:13.9968924903267	change:Not|log2FC:0.819033560424947|baseMean:13.9968924903267	change:Not|log2FC:1.24159004641097|baseMean:13.9968924903267	change:Not|log2FC:0.965876022997753|baseMean:13.9968924903267	change:Up|log2FC:1.56459324783395|baseMean:13.9968924903267	change:Up|log2FC:1.52747148688794|baseMean:13.9968924903267	change:Not|log2FC:0.311130349041625|baseMean:13.9968924903267	change:Not|log2FC:0.593945608610641|baseMean:13.9968924903267	change:Not|log2FC:1.01650209459667|baseMean:13.9968924903267	change:Not|log2FC:0.740788071183447|baseMean:13.9968924903267	change:Up|log2FC:1.33950529601965|baseMean:13.9968924903267	change:Up|log2FC:1.30238353507364|baseMean:13.9968924903267	change:Not|log2FC:0.282815259569017|baseMean:13.9968924903267	change:Not|log2FC:0.705371745555043|baseMean:13.9968924903267	change:Not|log2FC:0.429657722141823|baseMean:13.9968924903267
circRNA_00251|Chr1:16368499_16374414_-	black	0.512771	0.0104014	0.753676	2.11709e-05	0.736389	4.08506e-05	0.777878	7.6765e-06	0.860106	7.14145e-08	0.812806	1.39317e-06	0.0577601	0.788635	-0.281873	0.182066	-0.440779	0.031094	-0.184193	0.388911	0.113021	0.599014	0.0740621	0.730897	0.123689	0.564735	0.775721	8.44461e-06	-0.179648	0.400923	0.554456	0.00492872	change:Not|log2FC:-0.514809593076653|baseMean:14.1710578126303	change:Not|log2FC:-0.493458139019277|baseMean:14.1710578126303	change:Not|log2FC:-0.412618351845404|baseMean:14.1710578126303	change:Not|log2FC:-0.36986809285857|baseMean:14.1710578126303	change:Not|log2FC:-0.542761320363492|baseMean:14.1710578126303	change:Not|log2FC:-0.508667180551497|baseMean:14.1710578126303	change:Not|log2FC:-0.713185351976567|baseMean:14.1710578126303	change:Not|log2FC:0.021351454057376|baseMean:14.1710578126303	change:Not|log2FC:0.102191241231249|baseMean:14.1710578126303	change:Not|log2FC:0.144941500218083|baseMean:14.1710578126303	change:Not|log2FC:-0.0279517272868385|baseMean:14.1710578126303	change:Not|log2FC:0.00614241252515611|baseMean:14.1710578126303	change:Not|log2FC:-0.198375758899914|baseMean:14.1710578126303	change:Not|log2FC:0.0808397871738731|baseMean:14.1710578126303	change:Not|log2FC:0.123590046160707|baseMean:14.1710578126303	change:Not|log2FC:-0.0493031813442145|baseMean:14.1710578126303
circRNA_00254|Chr1:16370925_16374414_-	turquoise	0.650655	0.000575993	0.566218	0.0039227	0.389127	0.0601886	0.647196	0.000630106	0.620817	0.00120739	0.785582	5.41289e-06	0.0391543	0.855861	-0.303167	0.149847	-0.448762	0.027834	-0.155493	0.468132	0.22439	0.291829	0.13258	0.53686	0.00789456	0.970795	0.491466	0.0147277	0.0510917	0.812587	0.546989	0.0056735	change:Down|log2FC:-3.17342732793758|baseMean:4.02525824679347	change:Not|log2FC:0.369862054062526|baseMean:4.02525824679347		change:Not|log2FC:1.05882304684663|baseMean:4.02525824679347	change:Not|log2FC:0.439169301156162|baseMean:4.02525824679347	change:Not|log2FC:0.808685916605231|baseMean:4.02525824679347	change:Not|log2FC:0.85097631474658|baseMean:4.02525824679347	change:Up|log2FC:3.5432893820001|baseMean:4.02525824679347		change:Up|log2FC:4.2322503747842|baseMean:4.02525824679347	change:Up|log2FC:3.61259662909374|baseMean:4.02525824679347	change:Up|log2FC:3.98211324454281|baseMean:4.02525824679347	change:Up|log2FC:4.02440364268416|baseMean:4.02525824679347	change:Not|log2FC:0.796714687403133|baseMean:4.02525824679347	change:Not|log2FC:0.688960992784102|baseMean:4.02525824679347	change:Not|log2FC:0.0693072470936361|baseMean:4.02525824679347
circRNA_00256|Chr1:16406041_16415727_+	brown	0.36812	0.0767446	0.839677	2.89411e-07	0.726071	5.90809e-05	0.55057	0.00530539	0.701406	0.000134117	0.747243	2.72008e-05	0.43231	0.034878	-0.254461	0.230167	-0.108614	0.613425	-0.272406	0.197819	0.366682	0.0779934	-0.199218	0.350683	0.1279	0.551453	0.642754	0.000705971	-0.302637	0.150596	0.292618	0.165261	change:Not|log2FC:0.1994369315832|baseMean:18.3254586660184	change:Not|log2FC:-0.719040262847413|baseMean:18.3254586660184	change:Not|log2FC:-0.0369259386541024|baseMean:18.3254586660184	change:Down|log2FC:-0.864693910986944|baseMean:18.3254586660184	change:Not|log2FC:-0.524671005778728|baseMean:18.3254586660184	change:Not|log2FC:-0.592039587942359|baseMean:18.3254586660184	change:Down|log2FC:-1.25358091577996|baseMean:18.3254586660184	change:Down|log2FC:-0.918477194430613|baseMean:18.3254586660184	change:Not|log2FC:-0.236362870237303|baseMean:18.3254586660184	change:Down|log2FC:-1.06413084257014|baseMean:18.3254586660184	change:Down|log2FC:-0.724107937361928|baseMean:18.3254586660184	change:Down|log2FC:-0.791476519525559|baseMean:18.3254586660184	change:Down|log2FC:-1.45301784736316|baseMean:18.3254586660184	change:Not|log2FC:0.68211432419331|baseMean:18.3254586660184	change:Not|log2FC:-0.145653648139531|baseMean:18.3254586660184	change:Not|log2FC:0.194369257068685|baseMean:18.3254586660184
circRNA_00258|Chr1:16406041_16429248_+	pink	0.306787	0.144801	0.689228	0.000195269	0.843765	2.22241e-07	0.591383	0.00233801	0.741877	3.3341e-05	0.584492	0.00270504	0.210541	0.323398	-0.152379	0.477197	-0.329945	0.115357	0.0296274	0.890695	0.114178	0.595255	-0.149276	0.48632	0.189745	0.374518	0.541407	0.00629004	-0.243358	0.25184	0.284114	0.178467	change:Not|log2FC:-1.03111944840656|baseMean:3.93802082823055	change:Not|log2FC:-0.131901009536957|baseMean:3.93802082823055		change:Not|log2FC:-0.954363438856047|baseMean:3.93802082823055	change:Not|log2FC:-0.32037070686539|baseMean:3.93802082823055	change:Not|log2FC:-0.370826813345922|baseMean:3.93802082823055	change:Not|log2FC:-1.28338102334299|baseMean:3.93802082823055	change:Not|log2FC:0.899218438869607|baseMean:3.93802082823055		change:Not|log2FC:0.0767560095505168|baseMean:3.93802082823055	change:Not|log2FC:0.710748741541174|baseMean:3.93802082823055	change:Not|log2FC:0.660292635060642|baseMean:3.93802082823055	change:Not|log2FC:-0.252261574936429|baseMean:3.93802082823055	change:Not|log2FC:-0.189689694130706|baseMean:3.93802082823055	change:Not|log2FC:-0.82246242931909|baseMean:3.93802082823055	change:Not|log2FC:-0.188469697328433|baseMean:3.93802082823055
circRNA_00280|Chr1:17372568_17386654_-	black	0.342677	0.101168	0.434669	0.0337888	0.517817	0.00954845	0.482611	0.0169137	0.577462	0.00312868	0.435178	0.0335578	-0.0658863	0.759698	-0.291563	0.166861	-0.214239	0.314772	-0.194973	0.36125	-0.00904663	0.966535	0.0650292	0.762736	0.359767	0.0842103	0.157667	0.461857	0.12736	0.553149	0.471283	0.0200888	change:Not|log2FC:0.622576988974405|baseMean:5.81510085175715	change:Not|log2FC:0.11671627274065|baseMean:5.81510085175715	change:Not|log2FC:0.715857746171185|baseMean:5.81510085175715	change:Not|log2FC:0.924511012774196|baseMean:5.81510085175715	change:Not|log2FC:1.33257951071596|baseMean:5.81510085175715	change:Not|log2FC:0.24426323287172|baseMean:5.81510085175715	change:Not|log2FC:1.65864260573449|baseMean:5.81510085175715	change:Not|log2FC:-0.505860716233755|baseMean:5.81510085175715	change:Not|log2FC:0.0932807571967801|baseMean:5.81510085175715	change:Not|log2FC:0.301934023799791|baseMean:5.81510085175715	change:Not|log2FC:0.710002521741551|baseMean:5.81510085175715	change:Not|log2FC:-0.378313756102685|baseMean:5.81510085175715	change:Not|log2FC:1.03606561676009|baseMean:5.81510085175715	change:Not|log2FC:0.599141473430535|baseMean:5.81510085175715	change:Not|log2FC:0.807794740033546|baseMean:5.81510085175715	change:Not|log2FC:1.21586323797531|baseMean:5.81510085175715
circRNA_00296|Chr1:18947909_18978518_-	turquoise	0.607914	0.00162585	0.517656	0.00957469	0.548636	0.00550161	0.45954	0.0238736	0.631014	0.000945569	0.745074	2.95515e-05	0.0382926	0.859002	-0.398341	0.0538623	-0.167825	0.43312	0.124061	0.563558	0.0426198	0.843251	-0.234764	0.269493	-0.108933	0.612375	0.589808	0.00241794	0.153375	0.474288	0.48164	0.0171686	change:Not|log2FC:2.01287140813285|baseMean:3.71354616450212			change:Not|log2FC:0.736822517563777|baseMean:3.71354616450212	change:Not|log2FC:1.13697586174091|baseMean:3.71354616450212	change:Not|log2FC:1.99122412637255|baseMean:3.71354616450212	change:Not|log2FC:1.96497344957445|baseMean:3.71354616450212	change:Not|log2FC:0.402750497014525|baseMean:3.71354616450212		change:Not|log2FC:-1.27604889056907|baseMean:3.71354616450212	change:Not|log2FC:-0.875895546391939|baseMean:3.71354616450212	change:Not|log2FC:-0.0216472817602994|baseMean:3.71354616450212	change:Not|log2FC:-0.0478979585583982|baseMean:3.71354616450212	change:Not|log2FC:-0.605931667784566|baseMean:3.71354616450212	change:Not|log2FC:-1.67879938758359|baseMean:3.71354616450212	change:Not|log2FC:-1.27864604340646|baseMean:3.71354616450212
circRNA_00297|Chr1:18956801_18978518_-	turquoise	0.557935	0.00461079	0.423128	0.0393837	0.331862	0.113131	0.600833	0.00190415	0.517313	0.00963081	0.660798	0.000439809	-0.12134	0.572207	-0.231198	0.277046	-0.364731	0.0797105	0.11134	0.604494	-0.300886	0.153091	0.0355722	0.868931	0.244493	0.249565	0.390091	0.0595011	0.115318	0.59156	0.500537	0.012734	change:Not|log2FC:-1.27910513337479|baseMean:3.8875950865852			change:Not|log2FC:0.0779879055549496|baseMean:3.8875950865852	change:Not|log2FC:0.273097418769038|baseMean:3.8875950865852	change:Not|log2FC:-0.106118900852763|baseMean:3.8875950865852	change:Not|log2FC:0.325746379833935|baseMean:3.8875950865852	change:Not|log2FC:1.83780304397832|baseMean:3.8875950865852		change:Not|log2FC:1.35709303892974|baseMean:3.8875950865852	change:Not|log2FC:1.55220255214383|baseMean:3.8875950865852	change:Not|log2FC:1.17298623252203|baseMean:3.8875950865852	change:Not|log2FC:1.60485151320872|baseMean:3.8875950865852	change:Down|log2FC:-2.11714909324514|baseMean:3.8875950865852	change:Not|log2FC:-0.480710005048582|baseMean:3.8875950865852	change:Not|log2FC:-0.285600491834494|baseMean:3.8875950865852
circRNA_00305|Chr1:18987938_19005183_-	black	0.548449	0.00552097	0.564856	0.00402946	0.570881	0.00357492	0.692475	0.000176966	0.76051	1.60876e-05	0.689232	0.000195245	-0.0947256	0.659736	-0.390333	0.0593293	-0.460225	0.0236378	-0.21447	0.314239	0.0797887	0.710929	0.165525	0.439541	0.176903	0.408276	0.535233	0.00703608	0.107579	0.616829	0.701664	0.000133028	change:Not|log2FC:-0.480786613728225|baseMean:10.2813443510198	change:Not|log2FC:-0.0708283548321055|baseMean:10.2813443510198	change:Not|log2FC:0.231105440514392|baseMean:10.2813443510198	change:Not|log2FC:0.436075645168311|baseMean:10.2813443510198	change:Not|log2FC:0.2236317940904|baseMean:10.2813443510198	change:Not|log2FC:0.0347768552504077|baseMean:10.2813443510198	change:Not|log2FC:0.410959007759879|baseMean:10.2813443510198	change:Not|log2FC:0.409958258896119|baseMean:10.2813443510198	change:Not|log2FC:0.711892054242617|baseMean:10.2813443510198	change:Not|log2FC:0.916862258896536|baseMean:10.2813443510198	change:Not|log2FC:0.704418407818625|baseMean:10.2813443510198	change:Not|log2FC:0.515563468978632|baseMean:10.2813443510198	change:Not|log2FC:0.891745621488103|baseMean:10.2813443510198	change:Not|log2FC:0.301933795346498|baseMean:10.2813443510198	change:Not|log2FC:0.506904000000417|baseMean:10.2813443510198	change:Not|log2FC:0.294460148922506|baseMean:10.2813443510198
circRNA_00349|Chr1:20821002_20826456_-	black	0.268279	0.204969	0.407549	0.0480672	0.691569	0.000181917	0.258523	0.222557	0.568781	0.00372815	0.393189	0.0573323	0.174877	0.41375	-0.144953	0.49917	-0.100072	0.641754	-0.255069	0.229019	0.0890152	0.679147	0.0791719	0.713072	-0.0545519	0.800137	0.437741	0.0324118	-0.0512827	0.811899	0.28409	0.178506	change:Not|log2FC:0.100192366870531|baseMean:2.81683243404089			change:Not|log2FC:-0.0373198169327292|baseMean:2.81683243404089			change:Not|log2FC:-0.728511337405196|baseMean:2.81683243404089			change:Not|log2FC:-0.13751218380326|baseMean:2.81683243404089	change:Not|log2FC:-0.893699307464031|baseMean:2.81683243404089	change:Not|log2FC:-0.271087106125445|baseMean:2.81683243404089	change:Not|log2FC:-0.828703704275727|baseMean:2.81683243404089	change:Not|log2FC:1.55180843192144|baseMean:2.81683243404089	change:Not|log2FC:1.60523284627208|baseMean:2.81683243404089	change:Not|log2FC:0.849045722611306|baseMean:2.81683243404089
circRNA_00362|Chr1:20908952_20913116_-	black	0.588321	0.00249552	0.668279	0.000358143	0.841487	2.57702e-07	0.687986	0.000202693	0.885708	8.75088e-09	0.832862	4.42378e-07	-0.0386705	0.857624	-0.187321	0.380766	-0.359615	0.0843504	-0.142875	0.505406	-0.114753	0.593389	0.027827	0.897301	0.0271274	0.89987	0.881384	1.28945e-08	-0.131774	0.539361	0.522965	0.00873864	change:Down|log2FC:-1.50424949138292|baseMean:9.75100046168818	change:Not|log2FC:-0.485390520910495|baseMean:9.75100046168818	change:Not|log2FC:-0.785158723427666|baseMean:9.75100046168818	change:Not|log2FC:-0.175022763862873|baseMean:9.75100046168818	change:Not|log2FC:-0.392344427878554|baseMean:9.75100046168818	change:Not|log2FC:0.371654257433432|baseMean:9.75100046168818	change:Not|log2FC:-0.441472763307044|baseMean:9.75100046168818	change:Not|log2FC:1.01885897047242|baseMean:9.75100046168818	change:Not|log2FC:0.71909076795525|baseMean:9.75100046168818	change:Not|log2FC:1.32922672752004|baseMean:9.75100046168818	change:Not|log2FC:1.11190506350436|baseMean:9.75100046168818	change:Up|log2FC:1.87590374881635|baseMean:9.75100046168818	change:Not|log2FC:1.06277672807587|baseMean:9.75100046168818	change:Not|log2FC:-0.299768202517171|baseMean:9.75100046168818	change:Not|log2FC:0.310367757047623|baseMean:9.75100046168818	change:Not|log2FC:0.0930460930319416|baseMean:9.75100046168818
circRNA_00381|Chr1:22268062_22352249_+	turquoise	0.556424	0.00474668	0.704755	0.000120562	0.748178	2.62405e-05	0.446378	0.0287775	0.753945	2.09472e-05	0.803627	2.25326e-06	0.151351	0.480209	-0.246094	0.246381	-0.364964	0.0795041	-0.104335	0.62755	0.201176	0.345871	-0.00456202	0.983121	-0.0939178	0.662469	0.677474	0.000276054	-0.0647764	0.763633	0.455163	0.0254231	change:Down|log2FC:-3.22234278716036|baseMean:3.8509600312237			change:Not|log2FC:0.622085007517437|baseMean:3.8509600312237	change:Not|log2FC:-0.0322438062154471|baseMean:3.8509600312237	change:Not|log2FC:1.15993019703696|baseMean:3.8509600312237	change:Not|log2FC:0.400281809596674|baseMean:3.8509600312237	change:Up|log2FC:3.64126203392779|baseMean:3.8509600312237		change:Up|log2FC:3.8444277946778|baseMean:3.8509600312237	change:Up|log2FC:3.19009898094491|baseMean:3.8509600312237	change:Up|log2FC:4.38227298419732|baseMean:3.8509600312237	change:Up|log2FC:3.62262459675704|baseMean:3.8509600312237	change:Not|log2FC:0.771935226695518|baseMean:3.8509600312237	change:Not|log2FC:0.203165760750004|baseMean:3.8509600312237	change:Not|log2FC:-0.45116305298288|baseMean:3.8509600312237
circRNA_00383|Chr1:22274446_22285821_+	turquoise	0.654524	0.000520278	0.503697	0.0120938	0.637601	0.000803766	0.670114	0.000340255	0.753631	2.12085e-05	0.737336	3.94573e-05	-0.180315	0.399146	-0.325501	0.120635	-0.246976	0.244638	-0.149324	0.486177	-0.267114	0.207018	-0.100276	0.641069	0.402363	0.0512677	0.464992	0.0220505	0.221836	0.297501	0.664898	0.000393254	change:Not|log2FC:0.588452601446316|baseMean:5.72652490807498	change:Not|log2FC:0.587979048208475|baseMean:5.72652490807498	change:Not|log2FC:-0.563524524489897|baseMean:5.72652490807498	change:Not|log2FC:0.515442742939502|baseMean:5.72652490807498	change:Not|log2FC:1.51765423639804|baseMean:5.72652490807498	change:Not|log2FC:0.951026454197157|baseMean:5.72652490807498	change:Not|log2FC:1.4516987067275|baseMean:5.72652490807498	change:Not|log2FC:-0.000473553237840722|baseMean:5.72652490807498	change:Not|log2FC:-1.15197712593621|baseMean:5.72652490807498	change:Not|log2FC:-0.0730098585068137|baseMean:5.72652490807498	change:Not|log2FC:0.929201634951728|baseMean:5.72652490807498	change:Not|log2FC:0.362573852750841|baseMean:5.72652490807498	change:Not|log2FC:0.863246105281183|baseMean:5.72652490807498	change:Not|log2FC:-1.15150357269837|baseMean:5.72652490807498	change:Not|log2FC:-0.072536305268973|baseMean:5.72652490807498	change:Not|log2FC:0.929675188189568|baseMean:5.72652490807498
circRNA_00385|Chr1:22274446_22352249_+	black	0.580328	0.00294966	0.542284	0.00618955	0.811324	1.50821e-06	0.535032	0.00706157	0.82097	8.88405e-07	0.715425	8.50303e-05	-0.044555	0.836225	-0.261805	0.216531	-0.253024	0.2329	-0.11666	0.587224	-0.150536	0.482602	0.0440645	0.838005	-0.023984	0.911426	0.708078	0.000108317	0.0538676	0.802595	0.540389	0.00640824	change:Not|log2FC:0.063169011723779|baseMean:3.46056753185595			change:Not|log2FC:1.52034753811717|baseMean:3.46056753185595	change:Not|log2FC:0.954398373408569|baseMean:3.46056753185595		change:Not|log2FC:1.18021253341846|baseMean:3.46056753185595	change:Not|log2FC:0.906039366589845|baseMean:3.46056753185595		change:Not|log2FC:1.45717852639339|baseMean:3.46056753185595	change:Not|log2FC:0.89122936168479|baseMean:3.46056753185595	change:Not|log2FC:1.98227021936208|baseMean:3.46056753185595	change:Not|log2FC:1.11704352169468|baseMean:3.46056753185595	change:Not|log2FC:-0.585342726017767|baseMean:3.46056753185595	change:Not|log2FC:0.551139159803547|baseMean:3.46056753185595	change:Not|log2FC:-0.0148100049050545|baseMean:3.46056753185595
circRNA_00403|Chr1:22880595_22901667_-	black	0.492597	0.0144659	0.557105	0.00468508	0.594359	0.00219316	0.677176	0.000278427	0.713004	9.21635e-05	0.642755	0.000705953	0.0413724	0.847786	-0.272497	0.197665	-0.317477	0.130608	-0.0776723	0.718288	0.105028	0.625255	-0.0131484	0.951377	-0.100463	0.640445	0.753553	2.12741e-05	-0.0773238	0.719502	0.47161	0.0199908	change:Not|log2FC:-0.648127162567019|baseMean:4.54410922956691	change:Not|log2FC:0.721700942879464|baseMean:4.54410922956691	change:Not|log2FC:0.900881082626834|baseMean:4.54410922956691	change:Not|log2FC:0.5866406540004|baseMean:4.54410922956691	change:Not|log2FC:0.0121369311351122|baseMean:4.54410922956691	change:Not|log2FC:1.31924947540673|baseMean:4.54410922956691	change:Not|log2FC:-0.405348303078665|baseMean:4.54410922956691	change:Not|log2FC:1.36982810544648|baseMean:4.54410922956691	change:Not|log2FC:1.54900824519385|baseMean:4.54410922956691	change:Not|log2FC:1.23476781656742|baseMean:4.54410922956691	change:Not|log2FC:0.660264093702131|baseMean:4.54410922956691	change:Not|log2FC:1.96737663797374|baseMean:4.54410922956691	change:Not|log2FC:0.242778859488354|baseMean:4.54410922956691	change:Not|log2FC:0.17918013974737|baseMean:4.54410922956691	change:Not|log2FC:-0.135060288879064|baseMean:4.54410922956691	change:Not|log2FC:-0.709564011744352|baseMean:4.54410922956691
circRNA_00405|Chr1:22891664_22901667_-	black	0.486522	0.0159176	0.415341	0.0435548	0.536184	0.00691662	0.762231	1.4992e-05	0.699286	0.000143366	0.536916	0.00682577	-0.0506334	0.81424	-0.245134	0.248287	-0.217745	0.306728	-0.238384	0.261963	0.0921349	0.668517	0.10882	0.612748	-0.0217075	0.919805	0.484654	0.0163874	0.0373626	0.862394	0.444284	0.029627	change:Not|log2FC:0.037131098029476|baseMean:6.15139403707898	change:Not|log2FC:-0.648066826929958|baseMean:6.15139403707898	change:Not|log2FC:0.108296994639444|baseMean:6.15139403707898	change:Not|log2FC:0.281918752370617|baseMean:6.15139403707898	change:Not|log2FC:-0.333223547259475|baseMean:6.15139403707898	change:Not|log2FC:0.150942381076678|baseMean:6.15139403707898	change:Not|log2FC:-0.0750433091618617|baseMean:6.15139403707898	change:Not|log2FC:-0.685197924959434|baseMean:6.15139403707898	change:Not|log2FC:0.0711658966099678|baseMean:6.15139403707898	change:Not|log2FC:0.244787654341141|baseMean:6.15139403707898	change:Not|log2FC:-0.370354645288951|baseMean:6.15139403707898	change:Not|log2FC:0.113811283047202|baseMean:6.15139403707898	change:Not|log2FC:-0.112174407191338|baseMean:6.15139403707898	change:Not|log2FC:0.756363821569402|baseMean:6.15139403707898	change:Not|log2FC:0.929985579300575|baseMean:6.15139403707898	change:Not|log2FC:0.314843279670483|baseMean:6.15139403707898
circRNA_00428|Chr1:27450521_27478260_+	black	0.31103	0.139043	0.540065	0.00644621	0.663557	0.000407985	0.405032	0.0496009	0.577023	0.0031569	0.542512	0.00616374	0.07994	0.710404	0.0828716	0.700255	-0.30744	0.143903	0.210295	0.323975	-0.024025	0.911275	-0.413935	0.0443431	-0.0774481	0.719069	0.711749	9.60632e-05	-0.182067	0.394503	0.143488	0.503562	change:Not|log2FC:-1.60935078530129|baseMean:4.44718253280226	change:Not|log2FC:-0.444538972366135|baseMean:4.44718253280226	change:Down|log2FC:-1.42411889822559|baseMean:4.44718253280226	change:Down|log2FC:-3.38314331696135|baseMean:4.44718253280226	change:Down|log2FC:-1.76684654939045|baseMean:4.44718253280226	change:Not|log2FC:-0.911311815000531|baseMean:4.44718253280226	change:Down|log2FC:-2.20730038929845|baseMean:4.44718253280226	change:Not|log2FC:1.16481181293515|baseMean:4.44718253280226	change:Not|log2FC:0.185231887075697|baseMean:4.44718253280226	change:Not|log2FC:-1.77379253166006|baseMean:4.44718253280226	change:Not|log2FC:-0.157495764089157|baseMean:4.44718253280226	change:Not|log2FC:0.698038970300758|baseMean:4.44718253280226	change:Not|log2FC:-0.597949603997165|baseMean:4.44718253280226	change:Not|log2FC:-0.979579925859458|baseMean:4.44718253280226	change:Down|log2FC:-2.93860434459521|baseMean:4.44718253280226	change:Not|log2FC:-1.32230757702431|baseMean:4.44718253280226
circRNA_00473|Chr1:29027848_29042644_+	black	0.593634	0.0022277	0.557823	0.0046208	0.686324	0.000213018	0.504707	0.0118949	0.731213	4.92586e-05	0.715133	8.58627e-05	0.131544	0.540075	-0.414013	0.0442993	-0.161998	0.449483	-0.120717	0.574197	-0.0225217	0.916807	0.0977798	0.649439	-0.0575344	0.789443	0.622555	0.0011588	0.0564491	0.79333	0.543132	0.00609382	change:Not|log2FC:0.633730444993299|baseMean:8.99938234115556	change:Not|log2FC:0.189911096821514|baseMean:8.99938234115556	change:Not|log2FC:-0.0285993934767185|baseMean:8.99938234115556	change:Not|log2FC:0.298608543842711|baseMean:8.99938234115556	change:Not|log2FC:-0.210472623015777|baseMean:8.99938234115556	change:Not|log2FC:0.0400772563471142|baseMean:8.99938234115556	change:Not|log2FC:-0.17025798626308|baseMean:8.99938234115556	change:Not|log2FC:-0.443819348171785|baseMean:8.99938234115556	change:Not|log2FC:-0.662329838470017|baseMean:8.99938234115556	change:Not|log2FC:-0.335121901150588|baseMean:8.99938234115556	change:Not|log2FC:-0.844203068009075|baseMean:8.99938234115556	change:Not|log2FC:-0.593653188646185|baseMean:8.99938234115556	change:Not|log2FC:-0.803988431256379|baseMean:8.99938234115556	change:Not|log2FC:-0.218510490298232|baseMean:8.99938234115556	change:Not|log2FC:0.108697447021197|baseMean:8.99938234115556	change:Not|log2FC:-0.400383719837291|baseMean:8.99938234115556
circRNA_00484|Chr1:31980772_31982095_+	turquoise	0.700311	0.000138825	0.554391	0.00493478	0.601049	0.00189509	0.520196	0.00916677	0.729678	5.20283e-05	0.845008	2.048e-07	-0.0381387	0.859563	-0.207901	0.32964	-0.295663	0.160701	-0.240522	0.25758	-0.110272	0.607987	0.0846887	0.693989	-0.0303309	0.888115	0.735483	4.22241e-05	0.0645179	0.76455	0.569282	0.00369114	change:Not|log2FC:-0.630903743003786|baseMean:7.13124565886134	change:Not|log2FC:-0.848969468583834|baseMean:7.13124565886134	change:Not|log2FC:-0.680345220707456|baseMean:7.13124565886134	change:Not|log2FC:0.00291939521564213|baseMean:7.13124565886134	change:Not|log2FC:-0.585779734419084|baseMean:7.13124565886134	change:Not|log2FC:0.118080678285632|baseMean:7.13124565886134	change:Not|log2FC:-0.038564929594443|baseMean:7.13124565886134	change:Not|log2FC:-0.218065725580048|baseMean:7.13124565886134	change:Not|log2FC:-0.0494414777036704|baseMean:7.13124565886134	change:Not|log2FC:0.633823138219428|baseMean:7.13124565886134	change:Not|log2FC:0.0451240085847014|baseMean:7.13124565886134	change:Not|log2FC:0.748984421289418|baseMean:7.13124565886134	change:Not|log2FC:0.592338813409343|baseMean:7.13124565886134	change:Not|log2FC:0.168624247876378|baseMean:7.13124565886134	change:Not|log2FC:0.851888863799476|baseMean:7.13124565886134	change:Not|log2FC:0.26318973416475|baseMean:7.13124565886134
circRNA_00503|Chr1:32520013_32522430_+	turquoise	0.689493	0.000193717	0.592693	0.00227328	0.579979	0.00297101	0.703802	0.000124292	0.75211	2.25188e-05	0.764568	1.3609e-05	-0.0408226	0.849786	-0.321976	0.124945	-0.471135	0.020133	-0.215222	0.312505	0.0732274	0.733822	-0.0128874	0.952341	0.28253	0.181006	0.452358	0.0264581	0.213105	0.317402	0.705102	0.00011923	change:Down|log2FC:-1.64414094349796|baseMean:16.1837176528939	change:Not|log2FC:-0.136391880946576|baseMean:16.1837176528939	change:Not|log2FC:0.322886674526061|baseMean:16.1837176528939	change:Not|log2FC:0.282547725374337|baseMean:16.1837176528939	change:Not|log2FC:0.581165426107426|baseMean:16.1837176528939	change:Not|log2FC:0.222331835704483|baseMean:16.1837176528939	change:Not|log2FC:0.962853968122229|baseMean:16.1837176528939	change:Up|log2FC:1.50774906255138|baseMean:16.1837176528939	change:Up|log2FC:1.96702761802402|baseMean:16.1837176528939	change:Up|log2FC:1.9266886688723|baseMean:16.1837176528939	change:Up|log2FC:2.22530636960539|baseMean:16.1837176528939	change:Up|log2FC:1.86647277920244|baseMean:16.1837176528939	change:Up|log2FC:2.60699491162019|baseMean:16.1837176528939	change:Not|log2FC:0.459278555472637|baseMean:16.1837176528939	change:Not|log2FC:0.418939606320913|baseMean:16.1837176528939	change:Not|log2FC:0.717557307054002|baseMean:16.1837176528939
circRNA_00519|Chr1:33271334_33278592_-	black	0.341957	0.101934	0.591783	0.00231807	0.563176	0.00416461	0.526022	0.00828539	0.64824	0.000613332	0.532327	0.00741195	0.0184206	0.931918	-0.172061	0.421428	-0.389196	0.0601391	-0.0966666	0.653185	0.154468	0.471107	-0.203404	0.340442	0.393571	0.0570697	0.437118	0.0326875	-0.123829	0.564294	0.402849	0.0509611	change:Not|log2FC:-2.12321689977872|baseMean:3.59905592449799			change:Not|log2FC:-1.21607229977185|baseMean:3.59905592449799	change:Not|log2FC:0.253409975109878|baseMean:3.59905592449799	change:Not|log2FC:-0.301654348049692|baseMean:3.59905592449799	change:Not|log2FC:-0.783954871213543|baseMean:3.59905592449799	change:Not|log2FC:1.73895968888524|baseMean:3.59905592449799		change:Not|log2FC:0.907144600006874|baseMean:3.59905592449799	change:Not|log2FC:2.3766268748886|baseMean:3.59905592449799	change:Not|log2FC:1.82156255172903|baseMean:3.59905592449799	change:Not|log2FC:1.33926202856518|baseMean:3.59905592449799	change:Not|log2FC:0.424070111319429|baseMean:3.59905592449799	change:Not|log2FC:-0.831815088878361|baseMean:3.59905592449799	change:Not|log2FC:0.637667186003362|baseMean:3.59905592449799
circRNA_00528|Chr1:33672928_33681370_+	turquoise	0.46745	0.0212665	0.623446	0.00113456	0.52165	0.00893977	0.514456	0.0101098	0.558451	0.00456515	0.680813	0.000250588	0.292017	0.166171	-0.401714	0.0516797	-0.169406	0.428735	0.12632	0.556419	0.24189	0.2548	-0.278032	0.18835	-0.0161097	0.940444	0.535687	0.00697886	-0.0386353	0.857752	0.36949	0.0755703	change:Not|log2FC:0.904921291235838|baseMean:5.78208440585419	change:Not|log2FC:1.07421313058302|baseMean:5.78208440585419	change:Not|log2FC:0.84188430306181|baseMean:5.78208440585419	change:Not|log2FC:-0.312393400465462|baseMean:5.78208440585419	change:Not|log2FC:0.21881920184973|baseMean:5.78208440585419	change:Not|log2FC:0.474047391758484|baseMean:5.78208440585419	change:Not|log2FC:0.566655160366331|baseMean:5.78208440585419	change:Not|log2FC:0.169291839347177|baseMean:5.78208440585419	change:Not|log2FC:-0.0630369881740288|baseMean:5.78208440585419	change:Not|log2FC:-1.2173146917013|baseMean:5.78208440585419	change:Not|log2FC:-0.686102089386109|baseMean:5.78208440585419	change:Not|log2FC:-0.430873899477354|baseMean:5.78208440585419	change:Not|log2FC:-0.338266130869508|baseMean:5.78208440585419	change:Not|log2FC:-0.232328827521206|baseMean:5.78208440585419	change:Not|log2FC:-1.38660653104848|baseMean:5.78208440585419	change:Not|log2FC:-0.855393928733285|baseMean:5.78208440585419
circRNA_00558|Chr1:36964151_36994867_-	black	0.490556	0.014941	0.734487	4.37798e-05	0.854263	1.08865e-07	0.634634	0.00086518	0.831789	4.72148e-07	0.793201	3.77772e-06	0.11211	0.601979	-0.198272	0.353021	-0.384534	0.0635493	-0.0383055	0.858955	0.110142	0.608411	-0.133225	0.534863	0.0782209	0.716379	0.750176	2.42867e-05	-0.184202	0.388887	0.424226	0.038822	change:Not|log2FC:-1.05393340083384|baseMean:10.6817648416937	change:Not|log2FC:-0.227805964425751|baseMean:10.6817648416937	change:Not|log2FC:-0.265935949345108|baseMean:10.6817648416937	change:Not|log2FC:-0.771432445176921|baseMean:10.6817648416937	change:Not|log2FC:-0.449352107714646|baseMean:10.6817648416937	change:Not|log2FC:-0.144036208422245|baseMean:10.6817648416937	change:Not|log2FC:-0.451166490707072|baseMean:10.6817648416937	change:Not|log2FC:0.826127436408087|baseMean:10.6817648416937	change:Not|log2FC:0.787997451488731|baseMean:10.6817648416937	change:Not|log2FC:0.282500955656918|baseMean:10.6817648416937	change:Not|log2FC:0.604581293119192|baseMean:10.6817648416937	change:Not|log2FC:0.909897192411593|baseMean:10.6817648416937	change:Not|log2FC:0.602766910126766|baseMean:10.6817648416937	change:Not|log2FC:-0.0381299849193566|baseMean:10.6817648416937	change:Not|log2FC:-0.543626480751169|baseMean:10.6817648416937	change:Not|log2FC:-0.221546143288895|baseMean:10.6817648416937
circRNA_00572|Chr1:37122169_37167150_-	turquoise	0.291574	0.166844	0.366658	0.0780142	0.534236	0.00716326	0.0779855	0.717198	0.36166	0.0824725	0.435373	0.0334695	0.236969	0.26489	-0.145685	0.496982	-0.096489	0.653783	0.276743	0.190492	0.104696	0.626353	-0.195825	0.359114	-0.364426	0.0799816	0.398731	0.0536062	0.0222557	0.917787	0.103032	0.631878	change:Not|log2FC:-0.0299187990989315|baseMean:17.8670217330438	change:Not|log2FC:0.0322685936769603|baseMean:17.8670217330438	change:Not|log2FC:-0.636963307509256|baseMean:17.8670217330438	change:Down|log2FC:-1.13070384787434|baseMean:17.8670217330438	change:Down|log2FC:-1.92742714366214|baseMean:17.8670217330438	change:Down|log2FC:-1.05796849845444|baseMean:17.8670217330438	change:Not|log2FC:-0.653206282844189|baseMean:17.8670217330438	change:Not|log2FC:0.0621873927758918|baseMean:17.8670217330438	change:Not|log2FC:-0.607044508410325|baseMean:17.8670217330438	change:Down|log2FC:-1.10078504877541|baseMean:17.8670217330438	change:Down|log2FC:-1.89750834456321|baseMean:17.8670217330438	change:Down|log2FC:-1.0280496993555|baseMean:17.8670217330438	change:Not|log2FC:-0.623287483745258|baseMean:17.8670217330438	change:Not|log2FC:-0.669231901186216|baseMean:17.8670217330438	change:Down|log2FC:-1.1629724415513|baseMean:17.8670217330438	change:Down|log2FC:-1.9596957373391|baseMean:17.8670217330438
circRNA_00604|Chr1:44152202_44154573_-	black	0.510792	0.0107527	0.411747	0.0455927	0.428716	0.0365902	0.601562	0.00187373	0.647345	0.000627685	0.55013	0.0053495	-0.0759812	0.724186	-0.221663	0.297889	-0.241836	0.254911	-0.0723424	0.736927	0.016497	0.939014	-0.0827635	0.700628	-0.131049	0.541614	0.652993	0.000541731	0.0801627	0.709632	0.455496	0.0253024	change:Not|log2FC:-0.258984362393419|baseMean:3.35719514331277			change:Not|log2FC:-0.256117897424913|baseMean:3.35719514331277	change:Not|log2FC:-0.803011307820051|baseMean:3.35719514331277		change:Not|log2FC:0.434768592489956|baseMean:3.35719514331277	change:Not|log2FC:0.327255004994988|baseMean:3.35719514331277		change:Not|log2FC:0.00286646496850617|baseMean:3.35719514331277	change:Not|log2FC:-0.544026945426633|baseMean:3.35719514331277	change:Not|log2FC:0.732257365747668|baseMean:3.35719514331277	change:Not|log2FC:0.693752954883375|baseMean:3.35719514331277	change:Not|log2FC:-0.00625262458007201|baseMean:3.35719514331277	change:Not|log2FC:-0.324388540026482|baseMean:3.35719514331277	change:Not|log2FC:-0.871281950421621|baseMean:3.35719514331277
circRNA_00605|Chr1:44163930_44171097_-	turquoise	0.75641	1.89884e-05	0.614733	0.00139146	0.624817	0.0010981	0.73375	4.49649e-05	0.795776	3.33421e-06	0.912923	5.00541e-10	-0.0390567	0.856217	-0.340408	0.103597	-0.321739	0.125239	-0.117901	0.583226	-0.0834301	0.698327	-0.194642	0.362083	0.137967	0.520289	0.81877	1.00511e-06	0.101384	0.63737	0.682101	0.000241323	change:Not|log2FC:-0.0423729703159338|baseMean:6.85556645743599	change:Not|log2FC:0.270754320530919|baseMean:6.85556645743599	change:Not|log2FC:-0.0399080038441285|baseMean:6.85556645743599	change:Not|log2FC:-0.320111545591071|baseMean:6.85556645743599	change:Not|log2FC:0.364767288997828|baseMean:6.85556645743599	change:Not|log2FC:0.654507668171897|baseMean:6.85556645743599	change:Not|log2FC:0.583495194994166|baseMean:6.85556645743599	change:Not|log2FC:0.313127290846853|baseMean:6.85556645743599	change:Not|log2FC:0.00246496647180535|baseMean:6.85556645743599	change:Not|log2FC:-0.277738575275137|baseMean:6.85556645743599	change:Not|log2FC:0.407140259313762|baseMean:6.85556645743599	change:Not|log2FC:0.696880638487831|baseMean:6.85556645743599	change:Not|log2FC:0.6258681653101|baseMean:6.85556645743599	change:Not|log2FC:-0.310662324375048|baseMean:6.85556645743599	change:Not|log2FC:-0.59086586612199|baseMean:6.85556645743599	change:Not|log2FC:0.0940129684669091|baseMean:6.85556645743599
circRNA_00619|Chr1:45173524_45175282_+	turquoise	0.459891	0.0237526	0.635744	0.000841759	0.573058	0.00342174	0.461015	0.0233685	0.648529	0.000608746	0.735531	4.21507e-05	0.112575	0.600466	-0.31917	0.128456	-0.150762	0.481939	-0.016795	0.937915	0.0829438	0.700006	-0.054817	0.799185	-0.100702	0.639646	0.704113	0.000123064	-0.144811	0.499595	0.368451	0.07646	change:Not|log2FC:0.735051769808495|baseMean:10.6035467737987	change:Not|log2FC:0.616906990181994|baseMean:10.6035467737987	change:Not|log2FC:0.473469301677923|baseMean:10.6035467737987	change:Not|log2FC:0.167228280918595|baseMean:10.6035467737987	change:Not|log2FC:-0.195689158018303|baseMean:10.6035467737987	change:Not|log2FC:0.635797918350366|baseMean:10.6035467737987	change:Not|log2FC:0.202016277172921|baseMean:10.6035467737987	change:Not|log2FC:-0.118144779626501|baseMean:10.6035467737987	change:Not|log2FC:-0.261582468130572|baseMean:10.6035467737987	change:Not|log2FC:-0.567823488889899|baseMean:10.6035467737987	change:Not|log2FC:-0.930740927826798|baseMean:10.6035467737987	change:Not|log2FC:-0.0992538514581288|baseMean:10.6035467737987	change:Not|log2FC:-0.533035492635574|baseMean:10.6035467737987	change:Not|log2FC:-0.143437688504071|baseMean:10.6035467737987	change:Not|log2FC:-0.449678709263399|baseMean:10.6035467737987	change:Not|log2FC:-0.812596148200297|baseMean:10.6035467737987
circRNA_00620|Chr1:45173524_45175843_+	black	0.446473	0.0287394	0.761721	1.53094e-05	0.650449	0.000579092	0.669713	0.000344093	0.769233	1.11824e-05	0.751991	2.26243e-05	0.137102	0.522932	-0.471463	0.0200348	-0.345126	0.098594	-0.0202263	0.925262	0.199364	0.350323	0.0536361	0.803427	0.251993	0.234874	0.514782	0.0100543	-0.18296	0.39215	0.504459	0.0119435	change:Not|log2FC:0.30498767544246|baseMean:35.4438045248847	change:Not|log2FC:0.482062659590185|baseMean:35.4438045248847	change:Not|log2FC:0.404148719788399|baseMean:35.4438045248847	change:Not|log2FC:0.272204343155078|baseMean:35.4438045248847	change:Not|log2FC:0.315270066529259|baseMean:35.4438045248847	change:Not|log2FC:-0.0580465644075592|baseMean:35.4438045248847	change:Not|log2FC:-0.277756699726786|baseMean:35.4438045248847	change:Not|log2FC:0.177074984147725|baseMean:35.4438045248847	change:Not|log2FC:0.0991610443459392|baseMean:35.4438045248847	change:Not|log2FC:-0.0327833322873822|baseMean:35.4438045248847	change:Not|log2FC:0.0102823910867991|baseMean:35.4438045248847	change:Not|log2FC:-0.363034239850019|baseMean:35.4438045248847	change:Not|log2FC:-0.582744375169246|baseMean:35.4438045248847	change:Not|log2FC:-0.0779139398017854|baseMean:35.4438045248847	change:Not|log2FC:-0.209858316435107|baseMean:35.4438045248847	change:Not|log2FC:-0.166792593060926|baseMean:35.4438045248847
circRNA_00621|Chr1:45173524_45177436_+	black	0.548149	0.00555202	0.753405	2.1399e-05	0.728912	5.3461e-05	0.698464	0.000147098	0.823449	7.71501e-07	0.807782	1.81827e-06	0.107881	0.615835	-0.29364	0.16372	-0.404576	0.0498827	-0.255807	0.227627	0.363545	0.0807691	0.0960591	0.655233	0.00384557	0.985772	0.612907	0.00145119	-0.122334	0.569043	0.490606	0.0149293	change:Not|log2FC:-0.486765264174974|baseMean:19.5944340655891	change:Not|log2FC:-0.571211299000395|baseMean:19.5944340655891	change:Not|log2FC:0.148393448755043|baseMean:19.5944340655891	change:Not|log2FC:-0.126555413294034|baseMean:19.5944340655891	change:Not|log2FC:-0.513533212680525|baseMean:19.5944340655891	change:Not|log2FC:-0.374718564621606|baseMean:19.5944340655891	change:Not|log2FC:-0.268908743250283|baseMean:19.5944340655891	change:Not|log2FC:-0.0844460348254205|baseMean:19.5944340655891	change:Not|log2FC:0.635158712930017|baseMean:19.5944340655891	change:Not|log2FC:0.36020985088094|baseMean:19.5944340655891	change:Not|log2FC:-0.0267679485055507|baseMean:19.5944340655891	change:Not|log2FC:0.112046699553368|baseMean:19.5944340655891	change:Not|log2FC:0.217856520924691|baseMean:19.5944340655891	change:Up|log2FC:0.719604747755438|baseMean:19.5944340655891	change:Not|log2FC:0.444655885706361|baseMean:19.5944340655891	change:Not|log2FC:0.0576780863198698|baseMean:19.5944340655891
circRNA_00683|Chr1:50832070_50838859_+	red	0.929441	5.35279e-11	0.321301	0.125783	0.458232	0.0243283	0.620471	0.00121729	0.696063	0.000158498	0.82192	8.41833e-07	-0.30697	0.14455	-0.284264	0.178229	-0.295724	0.160612	-0.211297	0.321623	-0.151916	0.478553	-0.0998747	0.642413	-0.100434	0.64054	0.682187	0.00024072	0.461322	0.0232646	0.757287	1.83318e-05	change:Not|log2FC:-0.263146448424411|baseMean:4.91315984697735	change:Not|log2FC:0.100884723553848|baseMean:4.91315984697735	change:Not|log2FC:0.00763330169618409|baseMean:4.91315984697735	change:Not|log2FC:0.435023886060233|baseMean:4.91315984697735	change:Not|log2FC:0.167592991753128|baseMean:4.91315984697735	change:Not|log2FC:1.36562457849633|baseMean:4.91315984697735	change:Not|log2FC:1.45226470946472|baseMean:4.91315984697735	change:Not|log2FC:0.364031171978259|baseMean:4.91315984697735	change:Not|log2FC:0.270779750120595|baseMean:4.91315984697735	change:Not|log2FC:0.698170334484644|baseMean:4.91315984697735	change:Not|log2FC:0.430739440177539|baseMean:4.91315984697735	change:Not|log2FC:1.62877102692074|baseMean:4.91315984697735	change:Up|log2FC:1.71541115788913|baseMean:4.91315984697735	change:Not|log2FC:-0.0932514218576644|baseMean:4.91315984697735	change:Not|log2FC:0.334139162506385|baseMean:4.91315984697735	change:Not|log2FC:0.0667082681992799|baseMean:4.91315984697735
circRNA_00684|Chr1:50832070_50857783_+	black	0.345392	0.0983175	0.462298	0.0229368	0.560308	0.00440407	0.599923	0.00194269	0.646318	0.000644511	0.487845	0.0155918	-0.0764412	0.72258	-0.226893	0.286339	-0.20489	0.33685	-0.171006	0.424323	-0.0839254	0.696618	-0.219159	0.303519	0.579509	0.00299991	0.475233	0.018931	-0.148869	0.487521	0.437566	0.0324891	change:Not|log2FC:-0.0209335218122393|baseMean:3.27637232001423			change:Not|log2FC:-1.01001733119466|baseMean:3.27637232001423			change:Not|log2FC:-0.093148803678588|baseMean:3.27637232001423			change:Not|log2FC:-0.989083809382416|baseMean:3.27637232001423	change:Not|log2FC:0.810123219410265|baseMean:3.27637232001423	change:Not|log2FC:-0.0315751512657879|baseMean:3.27637232001423	change:Not|log2FC:-0.0722152818663487|baseMean:3.27637232001423	change:Not|log2FC:-0.122051354064282|baseMean:3.27637232001423	change:Not|log2FC:-0.625553330406176|baseMean:3.27637232001423	change:Not|log2FC:1.1736536983865|baseMean:3.27637232001423
circRNA_00715|Chr1:53146858_53157947_+	black	0.601211	0.00188832	0.433425	0.0343598	0.537378	0.00676887	0.798248	2.95253e-06	0.773203	9.4271e-06	0.654784	0.000516704	-0.1651	0.440731	-0.453672	0.0259691	-0.361395	0.0827138	-0.102993	0.632009	-0.0128125	0.952618	0.195361	0.360277	0.0667287	0.756716	0.597465	0.00205013	0.0713175	0.740528	0.662983	0.000414433	change:Not|log2FC:0.925418863280827|baseMean:6.14381528341877	change:Not|log2FC:1.57793013843523|baseMean:6.14381528341877	change:Not|log2FC:1.39284820404742|baseMean:6.14381528341877	change:Up|log2FC:1.97652192098882|baseMean:6.14381528341877	change:Not|log2FC:1.51960283884588|baseMean:6.14381528341877	change:Not|log2FC:1.73880094272347|baseMean:6.14381528341877	change:Not|log2FC:1.71740981348269|baseMean:6.14381528341877	change:Not|log2FC:0.652511275154406|baseMean:6.14381528341877	change:Not|log2FC:0.467429340766597|baseMean:6.14381528341877	change:Not|log2FC:1.05110305770799|baseMean:6.14381528341877	change:Not|log2FC:0.594183975565053|baseMean:6.14381528341877	change:Not|log2FC:0.813382079442645|baseMean:6.14381528341877	change:Not|log2FC:0.791990950201864|baseMean:6.14381528341877	change:Not|log2FC:-0.185081934387809|baseMean:6.14381528341877	change:Not|log2FC:0.398591782553586|baseMean:6.14381528341877	change:Not|log2FC:-0.0583272995893532|baseMean:6.14381528341877
circRNA_00762|Chr1:54494181_54502778_-	turquoise	0.664921	0.000393008	0.702486	0.000129607	0.810455	1.57955e-06	0.657591	0.000479471	0.881884	1.23382e-08	0.882057	1.21518e-08	0.0345889	0.872525	-0.384989	0.0632096	-0.267704	0.205978	-0.159696	0.456039	-0.132941	0.535742	-0.00245525	0.990915	0.223427	0.29396	0.744714	2.99579e-05	-0.0203563	0.924783	0.641896	0.000721502	change:Not|log2FC:1.06729798031162|baseMean:18.0698572685057	change:Not|log2FC:1.08444164750276|baseMean:18.0698572685057	change:Not|log2FC:0.774911672446014|baseMean:18.0698572685057	change:Up|log2FC:1.38407594216034|baseMean:18.0698572685057	change:Up|log2FC:1.69576282469434|baseMean:18.0698572685057	change:Up|log2FC:1.77696381400267|baseMean:18.0698572685057	change:Up|log2FC:1.80397956369992|baseMean:18.0698572685057	change:Not|log2FC:0.0171436671911432|baseMean:18.0698572685057	change:Not|log2FC:-0.292386307865606|baseMean:18.0698572685057	change:Not|log2FC:0.316777961848718|baseMean:18.0698572685057	change:Not|log2FC:0.628464844382717|baseMean:18.0698572685057	change:Not|log2FC:0.709665833691047|baseMean:18.0698572685057	change:Not|log2FC:0.736681583388304|baseMean:18.0698572685057	change:Not|log2FC:-0.309529975056749|baseMean:18.0698572685057	change:Not|log2FC:0.299634294657575|baseMean:18.0698572685057	change:Not|log2FC:0.611321177191574|baseMean:18.0698572685057
circRNA_00774|Chr1:54528562_54529700_-	black	0.757211	1.83883e-05	0.52208	0.00887364	0.728609	5.40364e-05	0.631829	0.000926932	0.821346	8.69709e-07	0.809372	1.67265e-06	-0.0396868	0.853921	-0.272353	0.197911	-0.269211	0.203339	-0.264991	0.210789	-0.0267301	0.90133	0.0148449	0.945112	-0.116025	0.589275	0.747366	2.70732e-05	0.187098	0.381342	0.634184	0.000874842	change:Not|log2FC:-0.0432190151429632|baseMean:6.5974320344722	change:Not|log2FC:-0.620498155503851|baseMean:6.5974320344722	change:Not|log2FC:0.292859581271317|baseMean:6.5974320344722	change:Not|log2FC:0.548265296109882|baseMean:6.5974320344722	change:Not|log2FC:-0.200273391309982|baseMean:6.5974320344722	change:Not|log2FC:1.02075602896913|baseMean:6.5974320344722	change:Not|log2FC:1.14943916160642|baseMean:6.5974320344722	change:Not|log2FC:-0.577279140360888|baseMean:6.5974320344722	change:Not|log2FC:0.33607859641428|baseMean:6.5974320344722	change:Not|log2FC:0.591484311252845|baseMean:6.5974320344722	change:Not|log2FC:-0.157054376167019|baseMean:6.5974320344722	change:Not|log2FC:1.06397504411209|baseMean:6.5974320344722	change:Not|log2FC:1.19265817674938|baseMean:6.5974320344722	change:Not|log2FC:0.913357736775168|baseMean:6.5974320344722	change:Not|log2FC:1.16876345161373|baseMean:6.5974320344722	change:Not|log2FC:0.42022476419387|baseMean:6.5974320344722
circRNA_00776|Chr1:54576238_54576836_-	turquoise	0.854075	1.10315e-07	0.534154	0.00717379	0.59521	0.00215314	0.610866	0.00152057	0.73726	3.95676e-05	0.905319	1.21241e-09	-0.103227	0.631231	-0.312911	0.136542	-0.34215	0.101729	-0.215905	0.310933	-0.0305281	0.887392	-0.117413	0.584794	0.0718935	0.738504	0.658475	0.000468243	0.288539	0.171506	0.720951	7.05307e-05	change:Not|log2FC:-0.329784198141816|baseMean:14.2560004153231	change:Not|log2FC:-0.24958151219876|baseMean:14.2560004153231	change:Not|log2FC:-0.038391505660477|baseMean:14.2560004153231	change:Not|log2FC:-0.172132569673119|baseMean:14.2560004153231	change:Not|log2FC:0.124306039546767|baseMean:14.2560004153231	change:Not|log2FC:0.32191723486456|baseMean:14.2560004153231	change:Not|log2FC:0.779029686925383|baseMean:14.2560004153231	change:Not|log2FC:0.0802026859430566|baseMean:14.2560004153231	change:Not|log2FC:0.291392692481339|baseMean:14.2560004153231	change:Not|log2FC:0.157651628468697|baseMean:14.2560004153231	change:Not|log2FC:0.454090237688583|baseMean:14.2560004153231	change:Not|log2FC:0.651701433006376|baseMean:14.2560004153231	change:Up|log2FC:1.1088138850672|baseMean:14.2560004153231	change:Not|log2FC:0.211190006538283|baseMean:14.2560004153231	change:Not|log2FC:0.0774489425256408|baseMean:14.2560004153231	change:Not|log2FC:0.373887551745526|baseMean:14.2560004153231
circRNA_00778|Chr1:54576238_54581212_-	turquoise	0.427349	0.0372587	0.652925	0.000542707	0.715277	8.54517e-05	0.460719	0.0234692	0.668366	0.000357275	0.686655	0.000210928	0.331435	0.113624	-0.248191	0.242249	-0.0472099	0.826607	-0.17895	0.402785	0.136618	0.524415	-0.129009	0.547978	-0.120903	0.573602	0.743636	3.12054e-05	-0.15599	0.466692	0.325348	0.12082	change:Not|log2FC:0.969542359133955|baseMean:3.08901543376266			change:Not|log2FC:-0.222660787116263|baseMean:3.08901543376266			change:Not|log2FC:0.212106987368074|baseMean:3.08901543376266			change:Not|log2FC:-1.19220314625022|baseMean:3.08901543376266	change:Not|log2FC:-1.38524236132324|baseMean:3.08901543376266	change:Not|log2FC:-0.110052457240646|baseMean:3.08901543376266	change:Not|log2FC:-0.757435371765881|baseMean:3.08901543376266	change:Not|log2FC:0.810239483443113|baseMean:3.08901543376266	change:Not|log2FC:-0.0190533639450265|baseMean:3.08901543376266	change:Not|log2FC:-0.212092579018047|baseMean:3.08901543376266
circRNA_00780|Chr1:55666252_55669095_+	turquoise	0.687421	0.000206154	0.785013	5.5571e-06	0.757092	1.84763e-05	0.822075	8.34456e-07	0.889566	6.11045e-09	0.953372	6.28794e-13	0.0947024	0.659814	-0.405874	0.0490838	-0.378192	0.0684237	-0.0657819	0.760068	-0.00871899	0.967747	-0.0105862	0.960844	0.138896	0.517455	0.797067	3.12975e-06	-0.0668109	0.756425	0.639553	0.000765439	change:Not|log2FC:0.0589479460625477|baseMean:66.9082896473317	change:Up|log2FC:0.675541423791811|baseMean:66.9082896473317	change:Not|log2FC:0.431329740752425|baseMean:66.9082896473317	change:Not|log2FC:0.515835689871687|baseMean:66.9082896473317	change:Up|log2FC:0.589642190409935|baseMean:66.9082896473317	change:Up|log2FC:0.816991200168478|baseMean:66.9082896473317	change:Up|log2FC:0.636013849890999|baseMean:66.9082896473317	change:Up|log2FC:0.616593477729263|baseMean:66.9082896473317	change:Not|log2FC:0.372381794689877|baseMean:66.9082896473317	change:Not|log2FC:0.456887743809139|baseMean:66.9082896473317	change:Up|log2FC:0.530694244347387|baseMean:66.9082896473317	change:Up|log2FC:0.75804325410593|baseMean:66.9082896473317	change:Up|log2FC:0.577065903828451|baseMean:66.9082896473317	change:Not|log2FC:-0.244211683039387|baseMean:66.9082896473317	change:Not|log2FC:-0.159705733920125|baseMean:66.9082896473317	change:Not|log2FC:-0.0858992333818763|baseMean:66.9082896473317
circRNA_00789|Chr1:55937066_55954186_-	turquoise	0.578438	0.0030667	0.316469	0.131903	0.449899	0.0273929	0.26881	0.20404	0.480364	0.0175086	0.595775	0.0021269	-0.0957956	0.656122	-0.0173327	0.935931	-0.173853	0.416534	-0.175365	0.412428	0.0269694	0.900451	-0.329586	0.115776	-0.0395284	0.854498	0.530755	0.00762218	0.17794	0.405489	0.356579	0.0871987	change:Not|log2FC:-0.879228339479645|baseMean:3.16891830652447			change:Down|log2FC:-3.21492652649168|baseMean:3.16891830652447			change:Not|log2FC:-0.620464314040119|baseMean:3.16891830652447			change:Not|log2FC:-2.33569818701203|baseMean:3.16891830652447	change:Not|log2FC:-0.429124619036721|baseMean:3.16891830652447	change:Not|log2FC:0.0852002520188105|baseMean:3.16891830652447	change:Not|log2FC:0.258764025439527|baseMean:3.16891830652447	change:Not|log2FC:0.492965959048729|baseMean:3.16891830652447	change:Not|log2FC:-1.80526158616368|baseMean:3.16891830652447	change:Not|log2FC:0.101311981811629|baseMean:3.16891830652447
circRNA_00797|Chr1:55995701_56000362_+	black	0.402627	0.0511012	0.565619	0.00396934	0.68503	0.000221369	0.502844	0.012264	0.691706	0.000181161	0.568556	0.00374492	0.113045	0.598936	-0.267426	0.206469	-0.222947	0.295027	0.0263677	0.902662	-0.120758	0.574065	0.0796929	0.711262	0.133976	0.53254	0.435734	0.0333066	-0.0646399	0.764117	0.377889	0.0686636	change:Not|log2FC:0.309016851972307|baseMean:4.03075774006096	change:Not|log2FC:0.929211889583376|baseMean:4.03075774006096		change:Not|log2FC:0.841996008186485|baseMean:4.03075774006096	change:Not|log2FC:0.60477094458698|baseMean:4.03075774006096	change:Not|log2FC:0.649289291150525|baseMean:4.03075774006096	change:Not|log2FC:0.770751769568687|baseMean:4.03075774006096	change:Not|log2FC:0.620195037611069|baseMean:4.03075774006096		change:Not|log2FC:0.532979156214178|baseMean:4.03075774006096	change:Not|log2FC:0.295754092614673|baseMean:4.03075774006096	change:Not|log2FC:0.340272439178218|baseMean:4.03075774006096	change:Not|log2FC:0.46173491759638|baseMean:4.03075774006096	change:Not|log2FC:-1.03743384458984|baseMean:4.03075774006096	change:Not|log2FC:-0.0872158813968908|baseMean:4.03075774006096	change:Not|log2FC:-0.324440944996396|baseMean:4.03075774006096
circRNA_00798|Chr1:56001862_56006189_+	brown	0.296585	0.15934	0.603952	0.00177692	0.45679	0.0248378	0.567622	0.00381507	0.571297	0.00354522	0.525272	0.00839475	0.173001	0.418856	-0.453273	0.026117	-0.0898416	0.676326	-0.121129	0.57288	0.206398	0.333228	-0.233696	0.271741	0.457184	0.0246978	0.347634	0.0960091	-0.113276	0.598185	0.423068	0.0394147	change:Not|log2FC:1.31553114461369|baseMean:8.1061589665849	change:Not|log2FC:0.725339239302928|baseMean:8.1061589665849	change:Not|log2FC:0.971353740104776|baseMean:8.1061589665849	change:Not|log2FC:0.0397094635056583|baseMean:8.1061589665849	change:Not|log2FC:1.20501535646287|baseMean:8.1061589665849	change:Not|log2FC:0.373952350196997|baseMean:8.1061589665849	change:Not|log2FC:0.901609961545912|baseMean:8.1061589665849	change:Not|log2FC:-0.590191905310765|baseMean:8.1061589665849	change:Not|log2FC:-0.344177404508917|baseMean:8.1061589665849	change:Not|log2FC:-1.27582168110804|baseMean:8.1061589665849	change:Not|log2FC:-0.110515788150821|baseMean:8.1061589665849	change:Not|log2FC:-0.941578794416696|baseMean:8.1061589665849	change:Not|log2FC:-0.413921183067781|baseMean:8.1061589665849	change:Not|log2FC:0.246014500801848|baseMean:8.1061589665849	change:Not|log2FC:-0.68562977579727|baseMean:8.1061589665849	change:Not|log2FC:0.479676117159944|baseMean:8.1061589665849
circRNA_00809|Chr1:56960510_56987501_-	turquoise	0.604945	0.001738	0.597882	0.00203157	0.632215	0.00091821	0.546458	0.00572994	0.680658	0.000251727	0.815348	1.21391e-06	0.137788	0.520833	-0.344635	0.0991067	-0.197181	0.355732	0.0210328	0.92229	-0.00598219	0.977868	-0.0681341	0.751747	-0.0733006	0.733565	0.6638	0.000405285	0.00439958	0.983722	0.462096	0.0230043	change:Not|log2FC:0.494238856122016|baseMean:5.57283524211703	change:Not|log2FC:0.558274236754233|baseMean:5.57283524211703	change:Not|log2FC:0.0470533776737728|baseMean:5.57283524211703	change:Not|log2FC:0.0473842045807404|baseMean:5.57283524211703	change:Not|log2FC:-0.238680015924638|baseMean:5.57283524211703	change:Not|log2FC:0.343606301727192|baseMean:5.57283524211703	change:Not|log2FC:0.292795332812476|baseMean:5.57283524211703	change:Not|log2FC:0.0640353806322166|baseMean:5.57283524211703	change:Not|log2FC:-0.447185478448244|baseMean:5.57283524211703	change:Not|log2FC:-0.446854651541276|baseMean:5.57283524211703	change:Not|log2FC:-0.732918872046655|baseMean:5.57283524211703	change:Not|log2FC:-0.150632554394824|baseMean:5.57283524211703	change:Not|log2FC:-0.201443523309541|baseMean:5.57283524211703	change:Not|log2FC:-0.51122085908046|baseMean:5.57283524211703	change:Not|log2FC:-0.510890032173492|baseMean:5.57283524211703	change:Not|log2FC:-0.796954252678871|baseMean:5.57283524211703
circRNA_00822|Chr1:57030072_57037382_-	turquoise	0.528962	0.00786802	0.413497	0.0445913	0.382123	0.0653693	0.659392	0.000456833	0.543993	0.00599774	0.599497	0.00196093	-0.101123	0.638238	-0.500927	0.0126535	-0.371186	0.0741349	-0.000286573	0.99894	0.00640669	0.976298	-0.021039	0.922268	0.460626	0.0235011	0.190426	0.372775	0.23598	0.266949	0.672735	0.00031604	change:Not|log2FC:2.7787717137018|baseMean:4.23381650961445	change:Up|log2FC:4.11196259891153|baseMean:4.23381650961445	change:Up|log2FC:3.77772496439347|baseMean:4.23381650961445	change:Up|log2FC:3.76867721739546|baseMean:4.23381650961445	change:Up|log2FC:4.5255809981391|baseMean:4.23381650961445	change:Up|log2FC:3.35951904566424|baseMean:4.23381650961445	change:Up|log2FC:4.40745451656662|baseMean:4.23381650961445	change:Not|log2FC:1.33319088520972|baseMean:4.23381650961445		change:Not|log2FC:0.989905503693659|baseMean:4.23381650961445	change:Not|log2FC:1.74680928443729|baseMean:4.23381650961445	change:Not|log2FC:0.580747331962434|baseMean:4.23381650961445	change:Not|log2FC:1.62868280286482|baseMean:4.23381650961445	change:Not|log2FC:-0.334237634518056|baseMean:4.23381650961445	change:Not|log2FC:-0.343285381516064|baseMean:4.23381650961445	change:Not|log2FC:0.413618399227569|baseMean:4.23381650961445
circRNA_00888|Chr1:66353976_66356192_-	turquoise	0.735317	4.24804e-05	0.60336	0.00180048	0.594084	0.00220618	0.745596	2.89699e-05	0.748731	2.56859e-05	0.894818	3.66671e-09	0.0331866	0.877654	-0.344015	0.0997557	-0.250752	0.237266	-0.241561	0.255468	-0.0754182	0.726153	-0.0297089	0.890396	0.108266	0.614568	0.777584	7.77741e-06	0.0556045	0.796359	0.651987	0.000556246	change:Not|log2FC:0.505071062168353|baseMean:7.31618718439847	change:Not|log2FC:-0.00502881631802525|baseMean:7.31618718439847	change:Not|log2FC:0.258389939751778|baseMean:7.31618718439847	change:Not|log2FC:0.531365220996325|baseMean:7.31618718439847	change:Not|log2FC:0.67295582747455|baseMean:7.31618718439847	change:Not|log2FC:1.02546663294701|baseMean:7.31618718439847	change:Not|log2FC:0.768626793718535|baseMean:7.31618718439847	change:Not|log2FC:-0.510099878486378|baseMean:7.31618718439847	change:Not|log2FC:-0.246681122416574|baseMean:7.31618718439847	change:Not|log2FC:0.0262941588279717|baseMean:7.31618718439847	change:Not|log2FC:0.167884765306197|baseMean:7.31618718439847	change:Not|log2FC:0.520395570778654|baseMean:7.31618718439847	change:Not|log2FC:0.263555731550182|baseMean:7.31618718439847	change:Not|log2FC:0.263418756069804|baseMean:7.31618718439847	change:Not|log2FC:0.53639403731435|baseMean:7.31618718439847	change:Not|log2FC:0.677984643792576|baseMean:7.31618718439847
circRNA_00905|Chr1:66487805_66492995_-	turquoise	0.41638	0.0429787	0.181278	0.39659	0.0199292	0.926357	0.275815	0.192043	0.252202	0.234473	0.372566	0.0729822	0.0537134	0.80315	-0.262759	0.214802	-0.15542	0.468343	0.00942753	0.965127	0.0217922	0.919493	0.29006	0.169158	-0.285259	0.176648	0.247895	0.24283	0.134263	0.531657	0.301661	0.151983	change:Not|log2FC:0.299653885700636|baseMean:5.20485344585742	change:Not|log2FC:0.220677543330742|baseMean:5.20485344585742	change:Not|log2FC:-0.179565165494042|baseMean:5.20485344585742	change:Not|log2FC:0.50627737148722|baseMean:5.20485344585742	change:Not|log2FC:-1.40146312847803|baseMean:5.20485344585742	change:Not|log2FC:-0.507443802656124|baseMean:5.20485344585742	change:Not|log2FC:0.248714073790511|baseMean:5.20485344585742	change:Not|log2FC:-0.0789763423698935|baseMean:5.20485344585742	change:Not|log2FC:-0.479219051194677|baseMean:5.20485344585742	change:Not|log2FC:0.206623485786584|baseMean:5.20485344585742	change:Not|log2FC:-1.70111701417867|baseMean:5.20485344585742	change:Not|log2FC:-0.80709768835676|baseMean:5.20485344585742	change:Not|log2FC:-0.0509398119101247|baseMean:5.20485344585742	change:Not|log2FC:-0.400242708824784|baseMean:5.20485344585742	change:Not|log2FC:0.285599828156478|baseMean:5.20485344585742	change:Not|log2FC:-1.62214067180877|baseMean:5.20485344585742
circRNA_00919|Chr1:67576479_67578266_-	turquoise	0.500766	0.0126867	0.594806	0.00217207	0.469193	0.020724	0.414755	0.0438822	0.527653	0.00805158	0.7628	1.46445e-05	0.197483	0.35498	-0.260518	0.218881	-0.139063	0.516945	-0.0104229	0.961448	0.0118207	0.956282	0.0834805	0.698153	-0.183928	0.389606	0.63318	0.000896732	-0.134548	0.530776	0.309904	0.140555	change:Not|log2FC:0.471008577210817|baseMean:7.13230623399799	change:Not|log2FC:0.359809762572933|baseMean:7.13230623399799	change:Not|log2FC:-0.0138958146506223|baseMean:7.13230623399799	change:Not|log2FC:0.264486873783746|baseMean:7.13230623399799	change:Not|log2FC:-0.854617486187949|baseMean:7.13230623399799	change:Not|log2FC:0.246063409462854|baseMean:7.13230623399799	change:Not|log2FC:-0.201090572604424|baseMean:7.13230623399799	change:Not|log2FC:-0.111198814637884|baseMean:7.13230623399799	change:Not|log2FC:-0.48490439186144|baseMean:7.13230623399799	change:Not|log2FC:-0.206521703427071|baseMean:7.13230623399799	change:Not|log2FC:-1.32562606339877|baseMean:7.13230623399799	change:Not|log2FC:-0.224945167747963|baseMean:7.13230623399799	change:Not|log2FC:-0.672099149815241|baseMean:7.13230623399799	change:Not|log2FC:-0.373705577223555|baseMean:7.13230623399799	change:Not|log2FC:-0.0953228887891869|baseMean:7.13230623399799	change:Not|log2FC:-1.21442724876088|baseMean:7.13230623399799
circRNA_00921|Chr1:67576479_67584208_-	black	0.254756	0.229609	0.342059	0.101826	0.469336	0.02068	0.611025	0.00151506	0.551749	0.00518862	0.309158	0.141562	-0.0627046	0.770993	-0.135791	0.526953	-0.258002	0.223523	-0.001419	0.99475	-0.0381947	0.859359	-0.160014	0.455131	0.293268	0.16428	0.332962	0.111869	-0.0328095	0.879035	0.32028	0.127059	change:Not|log2FC:-0.851368228868552|baseMean:5.79283801816679	change:Not|log2FC:-0.0397534161458598|baseMean:5.79283801816679	change:Not|log2FC:-0.473356669432722|baseMean:5.79283801816679	change:Not|log2FC:-1.09594394155229|baseMean:5.79283801816679	change:Not|log2FC:0.120070006801659|baseMean:5.79283801816679	change:Not|log2FC:-0.35104937315244|baseMean:5.79283801816679	change:Not|log2FC:0.0479167026107301|baseMean:5.79283801816679	change:Not|log2FC:0.811614812722692|baseMean:5.79283801816679	change:Not|log2FC:0.37801155943583|baseMean:5.79283801816679	change:Not|log2FC:-0.244575712683736|baseMean:5.79283801816679	change:Not|log2FC:0.971438235670211|baseMean:5.79283801816679	change:Not|log2FC:0.500318855716112|baseMean:5.79283801816679	change:Not|log2FC:0.899284931479282|baseMean:5.79283801816679	change:Not|log2FC:-0.433603253286862|baseMean:5.79283801816679	change:Not|log2FC:-1.05619052540643|baseMean:5.79283801816679	change:Not|log2FC:0.159823422947519|baseMean:5.79283801816679
circRNA_00937|Chr1:71082647_71092173_-	yellow	0.157503	0.462327	0.278788	0.187101	0.294742	0.162072	0.372561	0.0729858	0.316203	0.132246	0.271741	0.19896	-0.0946099	0.660127	0.0131183	0.951488	-0.490288	0.0150043	-0.0506951	0.814017	-0.143392	0.503852	0.269791	0.20233	0.500627	0.0127153	0.0211274	0.921942	-0.120288	0.575568	0.26633	0.208404	change:Down|log2FC:-4.22408676448328|baseMean:3.09410166826352			change:Not|log2FC:-0.370570654540934|baseMean:3.09410166826352			change:Not|log2FC:-0.982196381261625|baseMean:3.09410166826352			change:Up|log2FC:3.85351610994235|baseMean:3.09410166826352	change:Up|log2FC:3.97699396952875|baseMean:3.09410166826352	change:Not|log2FC:2.33278466556517|baseMean:3.09410166826352	change:Up|log2FC:3.24189038322166|baseMean:3.09410166826352	change:Not|log2FC:-0.792446367622133|baseMean:3.09410166826352	change:Not|log2FC:0.46075118180822|baseMean:3.09410166826352	change:Not|log2FC:0.584229041394623|baseMean:3.09410166826352
circRNA_00968|Chr1:74029360_74030320_-	turquoise	0.49187	0.0146337	0.353711	0.0899547	0.231992	0.275352	0.578267	0.0030775	0.473181	0.0195254	0.566478	0.00390255	-0.138544	0.518526	-0.257213	0.224992	-0.23652	0.265823	-0.220708	0.300027	-0.0459321	0.831233	0.0642171	0.765618	0.0713226	0.74051	0.509327	0.011019	0.115507	0.590947	0.528602	0.00791814	change:Not|log2FC:-0.0573486019176681|baseMean:4.92777776053431	change:Not|log2FC:-0.539478806922603|baseMean:4.92777776053431	change:Not|log2FC:-0.485312848388467|baseMean:4.92777776053431	change:Not|log2FC:-0.116096712015681|baseMean:4.92777776053431	change:Not|log2FC:-0.347264737002013|baseMean:4.92777776053431	change:Not|log2FC:-0.26968130009017|baseMean:4.92777776053431	change:Not|log2FC:-0.332945350544888|baseMean:4.92777776053431	change:Not|log2FC:-0.482130205004935|baseMean:4.92777776053431	change:Not|log2FC:-0.427964246470799|baseMean:4.92777776053431	change:Not|log2FC:-0.0587481100980126|baseMean:4.92777776053431	change:Not|log2FC:-0.289916135084345|baseMean:4.92777776053431	change:Not|log2FC:-0.212332698172502|baseMean:4.92777776053431	change:Not|log2FC:-0.27559674862722|baseMean:4.92777776053431	change:Not|log2FC:0.054165958534136|baseMean:4.92777776053431	change:Not|log2FC:0.423382094906923|baseMean:4.92777776053431	change:Not|log2FC:0.19221406992059|baseMean:4.92777776053431
circRNA_00977|Chr1:74043728_74052367_-	turquoise	0.417674	0.0422703	0.625974	0.00106812	0.628222	0.00101187	0.541986	0.00622354	0.611428	0.00150118	0.696693	0.000155436	0.169076	0.42965	-0.322089	0.124806	-0.269929	0.20209	0.0711678	0.741055	-0.014779	0.945356	0.00167053	0.993819	0.0916651	0.670114	0.592422	0.00228653	-0.150128	0.483804	0.403671	0.0504456	change:Not|log2FC:0.188960643703333|baseMean:6.89400828682537	change:Not|log2FC:0.780170945180513|baseMean:6.89400828682537	change:Not|log2FC:0.132268870624207|baseMean:6.89400828682537	change:Not|log2FC:0.256302810009792|baseMean:6.89400828682537	change:Not|log2FC:0.289877082073616|baseMean:6.89400828682537	change:Not|log2FC:0.370709422152848|baseMean:6.89400828682537	change:Not|log2FC:-0.137277733689903|baseMean:6.89400828682537	change:Not|log2FC:0.59121030147718|baseMean:6.89400828682537	change:Not|log2FC:-0.0566917730791257|baseMean:6.89400828682537	change:Not|log2FC:0.0673421663064592|baseMean:6.89400828682537	change:Not|log2FC:0.100916438370283|baseMean:6.89400828682537	change:Not|log2FC:0.181748778449514|baseMean:6.89400828682537	change:Not|log2FC:-0.326238377393236|baseMean:6.89400828682537	change:Not|log2FC:-0.647902074556306|baseMean:6.89400828682537	change:Not|log2FC:-0.523868135170721|baseMean:6.89400828682537	change:Not|log2FC:-0.490293863106897|baseMean:6.89400828682537
circRNA_00989|Chr1:74737037_74738472_+	grey	-0.163789	0.44442	-0.00754999	0.972069	-0.0589285	0.784457	0.0248555	0.90822	-0.0712654	0.740712	-0.160761	0.453001	0.0423789	0.844126	-0.343034	0.10079	0.084091	0.696048	0.253558	0.231883	-0.0350535	0.870827	-0.140553	0.512421	0.351607	0.0920179	-0.228131	0.283646	0.0575156	0.78951	0.103301	0.630984	change:Not|log2FC:1.37800661782263|baseMean:5.86110512455661	change:Not|log2FC:1.16285969609971|baseMean:5.86110512455661	change:Not|log2FC:0.108924240154577|baseMean:5.86110512455661	change:Not|log2FC:-0.0999197959235723|baseMean:5.86110512455661	change:Not|log2FC:0.746572907517609|baseMean:5.86110512455661	change:Not|log2FC:-1.25313818095172|baseMean:5.86110512455661	change:Not|log2FC:-0.0606109522136166|baseMean:5.86110512455661	change:Not|log2FC:-0.21514692172292|baseMean:5.86110512455661	change:Not|log2FC:-1.26908237766806|baseMean:5.86110512455661	change:Not|log2FC:-1.4779264137462|baseMean:5.86110512455661	change:Not|log2FC:-0.631433710305023|baseMean:5.86110512455661	change:Down|log2FC:-2.63114479877435|baseMean:5.86110512455661	change:Not|log2FC:-1.43861757003625|baseMean:5.86110512455661	change:Not|log2FC:-1.05393545594514|baseMean:5.86110512455661	change:Not|log2FC:-1.26277949202329|baseMean:5.86110512455661	change:Not|log2FC:-0.416286788582104|baseMean:5.86110512455661
circRNA_01010|Chr1:75718076_75731720_+	black	0.611686	0.00149235	0.67405	0.000304475	0.747889	2.65339e-05	0.803739	2.24036e-06	0.848396	1.63294e-07	0.822814	8.00017e-07	-0.0288798	0.893437	-0.297556	0.157913	-0.44639	0.0287725	0.0294197	0.891456	-0.0384653	0.858372	-0.0965562	0.653557	0.277687	0.188921	0.598802	0.0019911	-0.0269402	0.900558	0.563421	0.00414469	change:Not|log2FC:-2.0572893628096|baseMean:5.23684689952774	change:Not|log2FC:0.694622200787187|baseMean:5.23684689952774	change:Not|log2FC:0.0703768202481579|baseMean:5.23684689952774	change:Not|log2FC:-0.0262664040032949|baseMean:5.23684689952774	change:Not|log2FC:0.662660696508357|baseMean:5.23684689952774	change:Not|log2FC:0.505295301281639|baseMean:5.23684689952774	change:Not|log2FC:0.36719123437039|baseMean:5.23684689952774	change:Up|log2FC:2.75191156359679|baseMean:5.23684689952774	change:Not|log2FC:2.12766618305776|baseMean:5.23684689952774	change:Not|log2FC:2.03102295880631|baseMean:5.23684689952774	change:Up|log2FC:2.71995005931796|baseMean:5.23684689952774	change:Up|log2FC:2.56258466409124|baseMean:5.23684689952774	change:Up|log2FC:2.42448059718|baseMean:5.23684689952774	change:Not|log2FC:-0.624245380539029|baseMean:5.23684689952774	change:Not|log2FC:-0.720888604790482|baseMean:5.23684689952774	change:Not|log2FC:-0.0319615042788298|baseMean:5.23684689952774
circRNA_01020|Chr1:76598234_76605761_-	turquoise	0.728689	5.38847e-05	0.659556	0.000454818	0.688496	0.00019962	0.70863	0.00010639	0.811726	1.47626e-06	0.920235	1.97483e-10	-0.0530859	0.805406	-0.208955	0.327139	-0.413785	0.0444284	-0.221838	0.297497	0.0261277	0.903544	0.00891382	0.967026	0.132602	0.536789	0.649114	0.000599583	0.0278199	0.897327	0.578651	0.00305334	change:Down|log2FC:-4.62150108656292|baseMean:6.9064489113973	change:Not|log2FC:-0.810788542087684|baseMean:6.9064489113973	change:Not|log2FC:-0.0584424864972573|baseMean:6.9064489113973	change:Not|log2FC:0.0185720479487895|baseMean:6.9064489113973	change:Not|log2FC:0.157002665853731|baseMean:6.9064489113973	change:Not|log2FC:0.384946427618871|baseMean:6.9064489113973	change:Not|log2FC:0.406046502806558|baseMean:6.9064489113973	change:Up|log2FC:3.81071254447524|baseMean:6.9064489113973	change:Up|log2FC:4.56305860006566|baseMean:6.9064489113973	change:Up|log2FC:4.64007313451171|baseMean:6.9064489113973	change:Up|log2FC:4.77850375241665|baseMean:6.9064489113973	change:Up|log2FC:5.00644751418179|baseMean:6.9064489113973	change:Up|log2FC:5.02754758936948|baseMean:6.9064489113973	change:Not|log2FC:0.752346055590427|baseMean:6.9064489113973	change:Not|log2FC:0.829360590036473|baseMean:6.9064489113973	change:Not|log2FC:0.967791207941415|baseMean:6.9064489113973
circRNA_01027|Chr1:76649382_76723195_-	black	0.54313	0.00609399	0.688142	0.000201747	0.650559	0.00057744	0.781753	6.45043e-06	0.814846	1.24761e-06	0.764613	1.35838e-05	0.022915	0.91536	-0.291492	0.166968	-0.361054	0.0830254	-0.247229	0.244139	0.0281395	0.896154	0.0371286	0.863248	0.270033	0.201909	0.710137	0.000101286	-0.145663	0.497048	0.572842	0.00343666	change:Not|log2FC:-0.399748521021391|baseMean:11.9140326858712	change:Not|log2FC:-0.544722886462158|baseMean:11.9140326858712	change:Not|log2FC:-0.264838157267428|baseMean:11.9140326858712	change:Not|log2FC:-0.134572500182442|baseMean:11.9140326858712	change:Not|log2FC:0.0567281736093843|baseMean:11.9140326858712	change:Not|log2FC:-0.0816150483884811|baseMean:11.9140326858712	change:Not|log2FC:0.0190048577907746|baseMean:11.9140326858712	change:Not|log2FC:-0.144974365440768|baseMean:11.9140326858712	change:Not|log2FC:0.134910363753963|baseMean:11.9140326858712	change:Not|log2FC:0.265176020838948|baseMean:11.9140326858712	change:Not|log2FC:0.456476694630775|baseMean:11.9140326858712	change:Not|log2FC:0.31813347263291|baseMean:11.9140326858712	change:Not|log2FC:0.418753378812165|baseMean:11.9140326858712	change:Not|log2FC:0.279884729194731|baseMean:11.9140326858712	change:Not|log2FC:0.410150386279716|baseMean:11.9140326858712	change:Not|log2FC:0.601451060071543|baseMean:11.9140326858712
circRNA_01035|Chr1:76723120_76750287_-	turquoise	0.708083	0.000108299	0.524707	0.00847782	0.419203	0.0414451	0.483956	0.0165656	0.546967	0.00567583	0.826801	6.35279e-07	0.0630619	0.769722	-0.358094	0.085769	-0.223976	0.292745	-0.201082	0.346099	0.0303686	0.887977	-0.0665881	0.757213	0.115862	0.589799	0.489764	0.0151289	0.213745	0.315917	0.608054	0.00162071	change:Not|log2FC:0.909491325912246|baseMean:47.9600237379912	change:Not|log2FC:0.474571314175056|baseMean:47.9600237379912	change:Not|log2FC:0.897094519247016|baseMean:47.9600237379912	change:Not|log2FC:0.69929201606334|baseMean:47.9600237379912	change:Not|log2FC:0.898680326296198|baseMean:47.9600237379912	change:Not|log2FC:0.895682807230785|baseMean:47.9600237379912	change:Up|log2FC:1.39405540659411|baseMean:47.9600237379912	change:Not|log2FC:-0.43492001173719|baseMean:47.9600237379912	change:Not|log2FC:-0.0123968066652296|baseMean:47.9600237379912	change:Not|log2FC:-0.210199309848905|baseMean:47.9600237379912	change:Not|log2FC:-0.0108109996160474|baseMean:47.9600237379912	change:Not|log2FC:-0.0138085186814614|baseMean:47.9600237379912	change:Not|log2FC:0.484564080681867|baseMean:47.9600237379912	change:Not|log2FC:0.42252320507196|baseMean:47.9600237379912	change:Not|log2FC:0.224720701888285|baseMean:47.9600237379912	change:Not|log2FC:0.424109012121142|baseMean:47.9600237379912
circRNA_01041|Chr1:76920942_76929512_+	turquoise	0.405835	0.0491071	0.597755	0.00203718	0.654654	0.000518478	0.364895	0.0795649	0.617312	0.00131071	0.628735	0.000999407	0.312862	0.136607	-0.468429	0.0209605	0.0213169	0.921244	-0.114572	0.593977	0.0919772	0.669053	-0.0681274	0.751771	0.0195632	0.927706	0.535923	0.00694924	-0.0176521	0.934753	0.430903	0.0355406	change:Up|log2FC:4.24379438710824|baseMean:3.17855886573735			change:Up|log2FC:3.11034731686883|baseMean:3.17855886573735			change:Up|log2FC:3.5437217912256|baseMean:3.17855886573735			change:Not|log2FC:-1.13344707023941|baseMean:3.17855886573735	change:Not|log2FC:-1.13741227930554|baseMean:3.17855886573735	change:Not|log2FC:-0.802334449275045|baseMean:3.17855886573735	change:Not|log2FC:-0.700072595882634|baseMean:3.17855886573735	change:Not|log2FC:0.32350915039965|baseMean:3.17855886573735	change:Not|log2FC:-0.0927945123625616|baseMean:3.17855886573735	change:Not|log2FC:-0.0967597214286902|baseMean:3.17855886573735
circRNA_01053|Chr1:77086749_77087208_+	turquoise	0.818741	1.00671e-06	0.325732	0.120356	0.416247	0.0430524	0.661243	0.00043453	0.68241	0.00023915	0.747446	2.69903e-05	-0.300713	0.153338	-0.395691	0.0556259	-0.227797	0.284371	-0.328235	0.117367	-0.112131	0.601913	-0.118763	0.580455	0.24972	0.239265	0.451934	0.0266174	0.480962	0.0173486	0.812798	1.39375e-06	change:Not|log2FC:0.900036677013989|baseMean:11.5229178509248	change:Not|log2FC:-0.206160191733955|baseMean:11.5229178509248	change:Not|log2FC:0.376881971137574|baseMean:11.5229178509248	change:Not|log2FC:0.443929021792613|baseMean:11.5229178509248	change:Not|log2FC:1.06928607265454|baseMean:11.5229178509248	change:Not|log2FC:0.71391613613172|baseMean:11.5229178509248	change:Up|log2FC:1.66656665499518|baseMean:11.5229178509248	change:Not|log2FC:-1.10619686874794|baseMean:11.5229178509248	change:Not|log2FC:-0.523154705876416|baseMean:11.5229178509248	change:Not|log2FC:-0.456107655221376|baseMean:11.5229178509248	change:Not|log2FC:0.169249395640554|baseMean:11.5229178509248	change:Not|log2FC:-0.186120540882269|baseMean:11.5229178509248	change:Not|log2FC:0.766529977981188|baseMean:11.5229178509248	change:Not|log2FC:0.583042162871529|baseMean:11.5229178509248	change:Not|log2FC:0.650089213526568|baseMean:11.5229178509248	change:Up|log2FC:1.2754462643885|baseMean:11.5229178509248
circRNA_01112|Chr1:79879036_79879318_-	turquoise	0.782974	6.1019e-06	0.159768	0.455833	0.323146	0.123503	0.626821	0.00104662	0.583917	0.00273777	0.586852	0.00257421	-0.426564	0.0376471	-0.226314	0.287602	-0.384418	0.0636354	-0.0225863	0.91657	-0.152123	0.477947	-0.264298	0.212029	-0.00680272	0.974833	0.500887	0.0126617	0.555655	0.0048171	0.709815	0.000102357	change:Not|log2FC:-1.6347313927116|baseMean:6.20735404570861	change:Not|log2FC:0.182913925727816|baseMean:6.20735404570861	change:Not|log2FC:-0.750823600390551|baseMean:6.20735404570861	change:Not|log2FC:-1.23559635964933|baseMean:6.20735404570861	change:Not|log2FC:-0.360374337008372|baseMean:6.20735404570861	change:Not|log2FC:0.140021294565418|baseMean:6.20735404570861	change:Not|log2FC:0.861070269052392|baseMean:6.20735404570861	change:Up|log2FC:1.81764531843942|baseMean:6.20735404570861	change:Not|log2FC:0.883907792321049|baseMean:6.20735404570861	change:Not|log2FC:0.399135033062272|baseMean:6.20735404570861	change:Not|log2FC:1.27435705570323|baseMean:6.20735404570861	change:Up|log2FC:1.77475268727702|baseMean:6.20735404570861	change:Up|log2FC:2.49580166176399|baseMean:6.20735404570861	change:Not|log2FC:-0.933737526118367|baseMean:6.20735404570861	change:Not|log2FC:-1.41851028537714|baseMean:6.20735404570861	change:Not|log2FC:-0.543288262736188|baseMean:6.20735404570861
circRNA_01115|Chr1:79885359_79886038_-	turquoise	0.633052	0.000899561	0.629516	0.000980668	0.593136	0.00225173	0.827416	6.12756e-07	0.774626	8.86032e-06	0.831004	4.95025e-07	-0.0629648	0.770068	-0.341178	0.102768	-0.401242	0.0519811	-0.0947189	0.659758	0.0110059	0.959293	-0.0966636	0.653195	0.283404	0.179603	0.634671	0.000864396	0.00472145	0.982531	0.62264	0.00115647	change:Not|log2FC:-0.653006672490803|baseMean:6.89287740192916	change:Not|log2FC:0.505940960922477|baseMean:6.89287740192916	change:Not|log2FC:0.350691766713693|baseMean:6.89287740192916	change:Not|log2FC:0.177320741736799|baseMean:6.89287740192916	change:Not|log2FC:0.814348384453158|baseMean:6.89287740192916	change:Not|log2FC:0.701757850975146|baseMean:6.89287740192916	change:Not|log2FC:0.609996572503342|baseMean:6.89287740192916	change:Not|log2FC:1.15894763341328|baseMean:6.89287740192916	change:Not|log2FC:1.0036984392045|baseMean:6.89287740192916	change:Not|log2FC:0.830327414227601|baseMean:6.89287740192916	change:Not|log2FC:1.46735505694396|baseMean:6.89287740192916	change:Not|log2FC:1.35476452346595|baseMean:6.89287740192916	change:Not|log2FC:1.26300324499414|baseMean:6.89287740192916	change:Not|log2FC:-0.155249194208785|baseMean:6.89287740192916	change:Not|log2FC:-0.328620219185679|baseMean:6.89287740192916	change:Not|log2FC:0.308407423530681|baseMean:6.89287740192916
circRNA_01124|Chr1:82875117_82891579_+	black	0.426549	0.0376543	0.580498	0.00293933	0.601232	0.00188745	0.591192	0.00234759	0.637291	0.000809992	0.626589	0.00105246	0.162545	0.447936	-0.282475	0.181095	-0.211937	0.320124	-0.133546	0.533868	0.115761	0.590126	0.0524539	0.80768	0.234966	0.269069	0.294288	0.16275	-0.0695108	0.746889	0.36547	0.0790568	change:Not|log2FC:0.43525902000609|baseMean:3.82904417347224			change:Not|log2FC:0.685437016831181|baseMean:3.82904417347224	change:Not|log2FC:0.850143722000856|baseMean:3.82904417347224	change:Not|log2FC:0.310385915490544|baseMean:3.82904417347224	change:Not|log2FC:0.0921772652765557|baseMean:3.82904417347224	change:Not|log2FC:-0.0381938922021733|baseMean:3.82904417347224		change:Not|log2FC:0.250177996825091|baseMean:3.82904417347224	change:Not|log2FC:0.414884701994766|baseMean:3.82904417347224	change:Not|log2FC:-0.124873104515546|baseMean:3.82904417347224	change:Not|log2FC:-0.343081754729534|baseMean:3.82904417347224	change:Not|log2FC:0.362371225790882|baseMean:3.82904417347224	change:Not|log2FC:0.288371889027264|baseMean:3.82904417347224	change:Not|log2FC:0.453078594196939|baseMean:3.82904417347224
circRNA_01161|Chr1:86082233_86098862_-	grey	-0.257743	0.224006	0.38474	0.0633952	0.279013	0.186731	0.106687	0.61977	0.162299	0.448632	0.0419011	0.845863	0.515113	0.00999807	-0.388002	0.0609991	0.319697	0.127792	0.0377238	0.861076	0.0659905	0.759329	0.0189836	0.929842	0.386138	0.0623597	0.0742074	0.730388	-0.514738	0.0100617	-0.0805668	0.70823	change:Up|log2FC:1.93863045069674|baseMean:4.39715505421362	change:Not|log2FC:0.850227132676843|baseMean:4.39715505421362	change:Not|log2FC:0.486126572174694|baseMean:4.39715505421362	change:Not|log2FC:0.483182242077477|baseMean:4.39715505421362	change:Not|log2FC:0.934436013071394|baseMean:4.39715505421362	change:Not|log2FC:-0.292080551534401|baseMean:4.39715505421362	change:Down|log2FC:-4.26366839753392|baseMean:4.39715505421362	change:Not|log2FC:-1.0884033180199|baseMean:4.39715505421362	change:Down|log2FC:-1.45250387852204|baseMean:4.39715505421362	change:Down|log2FC:-1.45544820861926|baseMean:4.39715505421362	change:Not|log2FC:-1.00419443762534|baseMean:4.39715505421362	change:Down|log2FC:-2.23071100223114|baseMean:4.39715505421362	change:Down|log2FC:-6.20229884823066|baseMean:4.39715505421362	change:Not|log2FC:-0.364100560502148|baseMean:4.39715505421362	change:Not|log2FC:-0.367044890599366|baseMean:4.39715505421362	change:Not|log2FC:0.0842088803945511|baseMean:4.39715505421362
circRNA_01165|Chr1:86098773_86101740_-	brown	0.195636	0.359588	0.718158	7.75618e-05	0.645308	0.00066144	0.492013	0.0146006	0.608301	0.00161168	0.595779	0.00212673	0.318444	0.129376	-0.367974	0.0768711	-0.118491	0.581329	0.0174003	0.935681	0.14464	0.500106	-0.128641	0.549129	0.381907	0.0655349	0.456356	0.0249931	-0.385197	0.0630552	0.257925	0.223668	change:Not|log2FC:1.06059363322883|baseMean:5.98232992460721	change:Not|log2FC:0.872724888923178|baseMean:5.98232992460721	change:Not|log2FC:0.756774344156477|baseMean:5.98232992460721	change:Not|log2FC:0.151110235134557|baseMean:5.98232992460721	change:Not|log2FC:1.02586294274963|baseMean:5.98232992460721	change:Not|log2FC:0.416155841547244|baseMean:5.98232992460721	change:Not|log2FC:-0.743060521641152|baseMean:5.98232992460721	change:Not|log2FC:-0.187868744305651|baseMean:5.98232992460721	change:Not|log2FC:-0.303819289072352|baseMean:5.98232992460721	change:Not|log2FC:-0.909483398094272|baseMean:5.98232992460721	change:Not|log2FC:-0.0347306904791987|baseMean:5.98232992460721	change:Not|log2FC:-0.644437791681585|baseMean:5.98232992460721	change:Down|log2FC:-1.80365415486998|baseMean:5.98232992460721	change:Not|log2FC:-0.115950544766701|baseMean:5.98232992460721	change:Not|log2FC:-0.721614653788621|baseMean:5.98232992460721	change:Not|log2FC:0.153138053826453|baseMean:5.98232992460721
circRNA_01175|Chr1:87134227_87153004_+	turquoise	0.471623	0.0199867	0.736099	4.12861e-05	0.768352	1.16087e-05	0.621614	0.00118491	0.723909	6.3699e-05	0.764524	1.36341e-05	0.195504	0.359918	-0.308578	0.14235	-0.217131	0.308126	0.0801358	0.709725	-0.0585605	0.785772	-0.327165	0.118638	0.375997	0.0701755	0.617937	0.00129174	-0.162635	0.44768	0.419728	0.0411644	change:Not|log2FC:0.0809924370106386|baseMean:16.0614334090268	change:Not|log2FC:0.0525000093294078|baseMean:16.0614334090268	change:Not|log2FC:-0.579264961235105|baseMean:16.0614334090268	change:Down|log2FC:-1.01955626394678|baseMean:16.0614334090268	change:Not|log2FC:-0.0875220046753288|baseMean:16.0614334090268	change:Not|log2FC:-0.534786172872096|baseMean:16.0614334090268	change:Not|log2FC:-0.633848638470802|baseMean:16.0614334090268	change:Not|log2FC:-0.0284924276812309|baseMean:16.0614334090268	change:Not|log2FC:-0.660257398245743|baseMean:16.0614334090268	change:Down|log2FC:-1.10054870095742|baseMean:16.0614334090268	change:Not|log2FC:-0.168514441685967|baseMean:16.0614334090268	change:Not|log2FC:-0.615778609882734|baseMean:16.0614334090268	change:Not|log2FC:-0.71484107548144|baseMean:16.0614334090268	change:Not|log2FC:-0.631764970564513|baseMean:16.0614334090268	change:Down|log2FC:-1.07205627327619|baseMean:16.0614334090268	change:Not|log2FC:-0.140022014004737|baseMean:16.0614334090268
circRNA_01216|Chr1:90238341_90269663_-	turquoise	0.737941	3.85896e-05	0.539033	0.00656859	0.51587	0.00987044	0.601935	0.00185834	0.638966	0.000776779	0.849518	1.51304e-07	-0.066475	0.757614	-0.191144	0.370942	-0.390566	0.0591646	-0.154025	0.472393	0.00692864	0.974367	-0.278153	0.188149	0.172305	0.420759	0.653851	0.000529618	0.180804	0.397848	0.614851	0.00138769	change:Not|log2FC:-2.0694873751475|baseMean:3.67642690870875			change:Not|log2FC:-1.53596949175849|baseMean:3.67642690870875	change:Not|log2FC:0.0010336394288833|baseMean:3.67642690870875	change:Not|log2FC:0.115127162145243|baseMean:3.67642690870875	change:Not|log2FC:0.218957207142154|baseMean:3.67642690870875	change:Not|log2FC:1.58613107014672|baseMean:3.67642690870875		change:Not|log2FC:0.533517883389001|baseMean:3.67642690870875	change:Not|log2FC:2.07052101457638|baseMean:3.67642690870875	change:Not|log2FC:2.18461453729274|baseMean:3.67642690870875	change:Not|log2FC:2.28844458228965|baseMean:3.67642690870875	change:Not|log2FC:0.184678557756557|baseMean:3.67642690870875	change:Not|log2FC:-1.05261318675772|baseMean:3.67642690870875	change:Not|log2FC:0.48438994442966|baseMean:3.67642690870875
circRNA_01224|Chr1:90803041_90805557_+	turquoise	0.0354036	0.869547	0.534571	0.00712022	0.465866	0.0217691	0.186549	0.382767	0.322242	0.124617	0.416337	0.0430027	0.320923	0.126255	-0.0671608	0.755187	-0.25787	0.223769	0.249815	0.239081	-0.0607946	0.777796	0.297071	0.158624	-0.0671616	0.755184	0.352597	0.0910422	-0.446496	0.0287301	-0.0141505	0.947676	change:Not|log2FC:-0.543303377599034|baseMean:7.37571733745806	change:Not|log2FC:-0.1904267476793|baseMean:7.37571733745806	change:Not|log2FC:-1.08976438210902|baseMean:7.37571733745806	change:Not|log2FC:-0.437399386384923|baseMean:7.37571733745806	change:Down|log2FC:-1.26060290885449|baseMean:7.37571733745806	change:Down|log2FC:-1.34193484392683|baseMean:7.37571733745806	change:Down|log2FC:-2.02870418378439|baseMean:7.37571733745806	change:Not|log2FC:0.352876629919734|baseMean:7.37571733745806	change:Not|log2FC:-0.54646100450999|baseMean:7.37571733745806	change:Not|log2FC:0.105903991214111|baseMean:7.37571733745806	change:Not|log2FC:-0.717299531255455|baseMean:7.37571733745806	change:Not|log2FC:-0.798631466327796|baseMean:7.37571733745806	change:Down|log2FC:-1.48540080618536|baseMean:7.37571733745806	change:Not|log2FC:-0.899337634429724|baseMean:7.37571733745806	change:Not|log2FC:-0.246972638705623|baseMean:7.37571733745806	change:Down|log2FC:-1.07017616117519|baseMean:7.37571733745806
circRNA_01259|Chr1:92489187_92500271_+	black	0.567385	0.00383307	0.724276	6.28947e-05	0.762303	1.49471e-05	0.736713	4.03696e-05	0.887201	7.62708e-09	0.816241	1.15598e-06	0.0264696	0.902287	-0.328594	0.116943	-0.272067	0.1984	-0.16843	0.431439	0.114397	0.594545	-0.0791249	0.713235	0.134336	0.531431	0.685684	0.000217114	-0.0862001	0.688791	0.519636	0.00925546	change:Not|log2FC:0.886211884272359|baseMean:3.60856649186428			change:Not|log2FC:1.40858109144743|baseMean:3.60856649186428	change:Not|log2FC:1.89926840212277|baseMean:3.60856649186428	change:Not|log2FC:2.29491607872622|baseMean:3.60856649186428	change:Not|log2FC:1.92446028325393|baseMean:3.60856649186428	change:Not|log2FC:0.417469803099494|baseMean:3.60856649186428		change:Not|log2FC:0.522369207175069|baseMean:3.60856649186428	change:Not|log2FC:1.01305651785041|baseMean:3.60856649186428	change:Not|log2FC:1.40870419445386|baseMean:3.60856649186428	change:Not|log2FC:1.03824839898157|baseMean:3.60856649186428	change:Not|log2FC:0.715264687962344|baseMean:3.60856649186428	change:Not|log2FC:0.104899404075575|baseMean:3.60856649186428	change:Not|log2FC:0.595586714750921|baseMean:3.60856649186428
circRNA_01262|Chr1:94314527_94315177_+	turquoise	0.779315	7.19978e-06	0.479242	0.0178118	0.597795	0.00203544	0.824129	7.41934e-07	0.785442	5.44796e-06	0.781392	6.55685e-06	-0.180159	0.399563	-0.356128	0.0876275	-0.466032	0.0217159	-0.14458	0.500286	-0.0181996	0.932733	0.0422203	0.844703	0.106858	0.619206	0.54416	0.00597929	0.291702	0.166649	0.750592	2.38962e-05	change:Not|log2FC:-0.663836621688683|baseMean:15.7598042910968	change:Not|log2FC:0.0560727421762329|baseMean:15.7598042910968	change:Not|log2FC:-0.0395667983458849|baseMean:15.7598042910968	change:Not|log2FC:0.186052414942478|baseMean:15.7598042910968	change:Not|log2FC:0.0819021076456122|baseMean:15.7598042910968	change:Not|log2FC:0.0513141158213771|baseMean:15.7598042910968	change:Not|log2FC:0.77144186763966|baseMean:15.7598042910968	change:Not|log2FC:0.719909363864916|baseMean:15.7598042910968	change:Not|log2FC:0.624269823342798|baseMean:15.7598042910968	change:Not|log2FC:0.849889036631161|baseMean:15.7598042910968	change:Not|log2FC:0.745738729334296|baseMean:15.7598042910968	change:Not|log2FC:0.71515073751006|baseMean:15.7598042910968	change:Up|log2FC:1.43527848932834|baseMean:15.7598042910968	change:Not|log2FC:-0.0956395405221178|baseMean:15.7598042910968	change:Not|log2FC:0.129979672766245|baseMean:15.7598042910968	change:Not|log2FC:0.0258293654693794|baseMean:15.7598042910968
circRNA_01282|Chr1:95742426_95742917_-	black	0.0872245	0.685276	0.427843	0.037016	0.358419	0.0854642	0.341162	0.102785	0.428322	0.0367818	0.245594	0.247373	-0.0090264	0.96661	-0.205754	0.334771	-0.262968	0.214424	-0.083139	0.699331	0.329309	0.116101	-0.251465	0.235891	0.378539	0.0681494	0.163328	0.445719	-0.0678509	0.752748	0.281535	0.182613	change:Not|log2FC:-0.290018745348324|baseMean:4.04408607816459	change:Not|log2FC:-0.397785654977683|baseMean:4.04408607816459	change:Not|log2FC:-0.0385005335324818|baseMean:4.04408607816459	change:Not|log2FC:-1.17502823641842|baseMean:4.04408607816459	change:Not|log2FC:-0.118561887524675|baseMean:4.04408607816459	change:Not|log2FC:-1.08848984433889|baseMean:4.04408607816459	change:Not|log2FC:-0.666512129514649|baseMean:4.04408607816459	change:Not|log2FC:-0.107766909629359|baseMean:4.04408607816459		change:Not|log2FC:-0.8850094910701|baseMean:4.04408607816459	change:Not|log2FC:0.171456857823648|baseMean:4.04408607816459	change:Not|log2FC:-0.798471098990562|baseMean:4.04408607816459	change:Not|log2FC:-0.376493384166325|baseMean:4.04408607816459	change:Not|log2FC:0.359285121445201|baseMean:4.04408607816459	change:Not|log2FC:-0.777242581440741|baseMean:4.04408607816459	change:Not|log2FC:0.279223767453007|baseMean:4.04408607816459
circRNA_01290|Chr1:95846715_95847499_+	turquoise	0.640157	0.000753887	0.462545	0.0228542	0.403965	0.0502621	0.587644	0.00253152	0.576118	0.00321576	0.744738	2.99307e-05	0.0598457	0.781181	-0.348968	0.0946553	-0.173235	0.418218	-0.302625	0.150613	0.0546738	0.799699	0.23835	0.262034	-0.109061	0.611955	0.484935	0.0163159	0.155931	0.466865	0.547725	0.00559613	change:Not|log2FC:0.375780352893307|baseMean:15.3444056721701	change:Not|log2FC:-0.566354331334323|baseMean:15.3444056721701	change:Not|log2FC:-0.168106338016069|baseMean:15.3444056721701	change:Not|log2FC:0.222484028856847|baseMean:15.3444056721701	change:Not|log2FC:-0.559354379342768|baseMean:15.3444056721701	change:Not|log2FC:-0.402209340490657|baseMean:15.3444056721701	change:Not|log2FC:-0.170165333468964|baseMean:15.3444056721701	change:Not|log2FC:-0.94213468422763|baseMean:15.3444056721701	change:Not|log2FC:-0.543886690909376|baseMean:15.3444056721701	change:Not|log2FC:-0.15329632403646|baseMean:15.3444056721701	change:Not|log2FC:-0.935134732236075|baseMean:15.3444056721701	change:Not|log2FC:-0.777989693383964|baseMean:15.3444056721701	change:Not|log2FC:-0.545945686362271|baseMean:15.3444056721701	change:Not|log2FC:0.398247993318254|baseMean:15.3444056721701	change:Not|log2FC:0.78883836019117|baseMean:15.3444056721701	change:Not|log2FC:0.00699995199155534|baseMean:15.3444056721701
circRNA_01318|Chr1:97447508_97451864_-	turquoise	0.743494	3.13734e-05	0.559691	0.00445708	0.594568	0.00218326	0.753089	2.16675e-05	0.763317	1.43344e-05	0.801091	2.56211e-06	-0.0639496	0.766568	-0.331947	0.113034	-0.370552	0.0746686	-0.155416	0.468355	0.110332	0.60779	-0.110162	0.608347	0.102007	0.635289	0.485199	0.016249	0.270538	0.201034	0.652978	0.000541946	change:Not|log2FC:-0.307266076157361|baseMean:8.48139239800838	change:Not|log2FC:-0.149842348543894|baseMean:8.48139239800838	change:Not|log2FC:-0.00114975444625975|baseMean:8.48139239800838	change:Not|log2FC:-0.317499329053755|baseMean:8.48139239800838	change:Not|log2FC:-0.16352179050401|baseMean:8.48139239800838	change:Not|log2FC:-0.244325694001184|baseMean:8.48139239800838	change:Not|log2FC:0.110666744940884|baseMean:8.48139239800838	change:Not|log2FC:0.157423727613468|baseMean:8.48139239800838	change:Not|log2FC:0.306116321711102|baseMean:8.48139239800838	change:Not|log2FC:-0.0102332528963938|baseMean:8.48139239800838	change:Not|log2FC:0.143744285653352|baseMean:8.48139239800838	change:Not|log2FC:0.0629403821561775|baseMean:8.48139239800838	change:Not|log2FC:0.417932821098245|baseMean:8.48139239800838	change:Not|log2FC:0.148692594097634|baseMean:8.48139239800838	change:Not|log2FC:-0.167656980509862|baseMean:8.48139239800838	change:Not|log2FC:-0.0136794419601161|baseMean:8.48139239800838
circRNA_01337|Chr1:99045293_99046690_-	grey	-0.0157424	0.941799	0.214839	0.313386	0.199478	0.350041	0.116793	0.586795	0.149749	0.484922	0.20262	0.342345	0.0271592	0.899754	0.296814	0.159003	-0.0112087	0.958544	-0.42977	0.0360814	-0.0053834	0.980083	0.172742	0.419563	0.103764	0.629445	0.246126	0.246318	-0.373084	0.072553	-0.117194	0.585502	change:Not|log2FC:-0.778582763900576|baseMean:5.50612228541698	change:Down|log2FC:-3.20388293328625|baseMean:5.50612228541698	change:Down|log2FC:-1.72849393241247|baseMean:5.50612228541698	change:Not|log2FC:-1.25591014013129|baseMean:5.50612228541698	change:Down|log2FC:-1.5444701988012|baseMean:5.50612228541698	change:Down|log2FC:-2.06704197531|baseMean:5.50612228541698	change:Down|log2FC:-2.28119314671628|baseMean:5.50612228541698	change:Down|log2FC:-2.42530016938567|baseMean:5.50612228541698	change:Not|log2FC:-0.949911168511889|baseMean:5.50612228541698	change:Not|log2FC:-0.477327376230718|baseMean:5.50612228541698	change:Not|log2FC:-0.765887434900627|baseMean:5.50612228541698	change:Not|log2FC:-1.28845921140942|baseMean:5.50612228541698	change:Not|log2FC:-1.50261038281571|baseMean:5.50612228541698	change:Not|log2FC:1.47538900087378|baseMean:5.50612228541698	change:Up|log2FC:1.94797279315495|baseMean:5.50612228541698	change:Not|log2FC:1.65941273448504|baseMean:5.50612228541698
circRNA_01344|Chr1:99876556_99881810_-	black	0.388839	0.0603955	0.512692	0.0104153	0.63737	0.00080841	0.559682	0.00445783	0.635266	0.000851765	0.555125	0.00486615	0.052262	0.808371	-0.0760607	0.723908	-0.273529	0.195903	-0.0190866	0.929463	-0.174533	0.414686	-0.0494722	0.81843	0.0823191	0.702164	0.623457	0.00113427	-0.113095	0.598773	0.335944	0.108501	change:Not|log2FC:-0.947299739149049|baseMean:4.79472498269005	change:Not|log2FC:-0.432585306411311|baseMean:4.79472498269005	change:Not|log2FC:-1.42322353385451|baseMean:4.79472498269005	change:Not|log2FC:-0.836950684773509|baseMean:4.79472498269005	change:Not|log2FC:-0.747533182387006|baseMean:4.79472498269005	change:Not|log2FC:-0.434751561399889|baseMean:4.79472498269005	change:Not|log2FC:-0.309676781736269|baseMean:4.79472498269005	change:Not|log2FC:0.514714432737738|baseMean:4.79472498269005	change:Not|log2FC:-0.475923794705459|baseMean:4.79472498269005	change:Not|log2FC:0.110349054375539|baseMean:4.79472498269005	change:Not|log2FC:0.199766556762043|baseMean:4.79472498269005	change:Not|log2FC:0.512548177749159|baseMean:4.79472498269005	change:Not|log2FC:0.63762295741278|baseMean:4.79472498269005	change:Not|log2FC:-0.990638227443197|baseMean:4.79472498269005	change:Not|log2FC:-0.404365378362198|baseMean:4.79472498269005	change:Not|log2FC:-0.314947875975695|baseMean:4.79472498269005
circRNA_01357|Chr1:100589850_100597672_+	black	0.530867	0.00760712	0.696124	0.000158198	0.67428	0.000302487	0.737099	3.98024e-05	0.816609	1.13282e-06	0.767763	1.19021e-05	0.137043	0.523112	-0.412239	0.0453093	-0.241027	0.256552	-0.377609	0.0688853	0.175224	0.412809	0.247418	0.243767	0.14118	0.510522	0.53092	0.00759996	-0.0638663	0.766864	0.572075	0.00349019	change:Not|log2FC:0.869128839688284|baseMean:9.38835812798551	change:Not|log2FC:-0.371430235359886|baseMean:9.38835812798551	change:Not|log2FC:1.0187213521499|baseMean:9.38835812798551	change:Not|log2FC:1.25902505421629|baseMean:9.38835812798551	change:Not|log2FC:0.775122275490585|baseMean:9.38835812798551	change:Not|log2FC:0.758399423813288|baseMean:9.38835812798551	change:Not|log2FC:0.626398021861423|baseMean:9.38835812798551	change:Not|log2FC:-1.24055907504817|baseMean:9.38835812798551	change:Not|log2FC:0.149592512461613|baseMean:9.38835812798551	change:Not|log2FC:0.38989621452801|baseMean:9.38835812798551	change:Not|log2FC:-0.0940065641976985|baseMean:9.38835812798551	change:Not|log2FC:-0.110729415874996|baseMean:9.38835812798551	change:Not|log2FC:-0.24273081782686|baseMean:9.38835812798551	change:Up|log2FC:1.39015158750978|baseMean:9.38835812798551	change:Up|log2FC:1.63045528957618|baseMean:9.38835812798551	change:Not|log2FC:1.14655251085047|baseMean:9.38835812798551
circRNA_01358|Chr1:100589850_100603238_+	black	0.618368	0.00127881	0.757992	1.78189e-05	0.821742	8.50414e-07	0.774808	8.78988e-06	0.925117	1.00893e-10	0.851561	1.31487e-07	0.00166975	0.993822	-0.439492	0.0316467	-0.443123	0.0301068	0.0251423	0.907166	0.116453	0.587892	-0.116187	0.58875	0.256375	0.22656	0.647384	0.000627049	-0.0465522	0.828988	0.625283	0.00108594	change:Not|log2FC:-0.121733841541127|baseMean:47.4136668411455	change:Not|log2FC:0.455681033070423|baseMean:47.4136668411455	change:Not|log2FC:0.173327629034796|baseMean:47.4136668411455	change:Not|log2FC:-0.124297573891262|baseMean:47.4136668411455	change:Not|log2FC:0.238598171288884|baseMean:47.4136668411455	change:Not|log2FC:0.00309078674565588|baseMean:47.4136668411455	change:Not|log2FC:-0.0343053482823146|baseMean:47.4136668411455	change:Up|log2FC:0.57741487461155|baseMean:47.4136668411455	change:Not|log2FC:0.295061470575923|baseMean:47.4136668411455	change:Not|log2FC:-0.00256373235013488|baseMean:47.4136668411455	change:Not|log2FC:0.360332012830011|baseMean:47.4136668411455	change:Not|log2FC:0.124824628286783|baseMean:47.4136668411455	change:Not|log2FC:0.0874284932588126|baseMean:47.4136668411455	change:Not|log2FC:-0.282353404035627|baseMean:47.4136668411455	change:Down|log2FC:-0.579978606961685|baseMean:47.4136668411455	change:Not|log2FC:-0.217082861781539|baseMean:47.4136668411455
circRNA_01359|Chr1:100589850_100613174_+	black	0.581544	0.00287638	0.848611	1.60931e-07	0.835876	3.67544e-07	0.816509	1.13911e-06	0.952102	8.39951e-13	0.882735	1.14418e-08	0.120615	0.574524	-0.437638	0.0324571	-0.407885	0.0478656	-0.197842	0.354089	0.175622	0.411733	0.0937537	0.663025	0.271349	0.199635	0.644078	0.000682585	-0.141437	0.509744	0.624904	0.00109583	change:Not|log2FC:-0.0471164127817356|baseMean:85.0951910577523	change:Not|log2FC:-0.146427189342302|baseMean:85.0951910577523	change:Not|log2FC:0.00105536831072219|baseMean:85.0951910577523	change:Not|log2FC:-0.00170501877673023|baseMean:85.0951910577523	change:Not|log2FC:-0.0290030690155852|baseMean:85.0951910577523	change:Not|log2FC:-0.326459818828021|baseMean:85.0951910577523	change:Down|log2FC:-0.388652486035616|baseMean:85.0951910577523	change:Not|log2FC:-0.0993107765605668|baseMean:85.0951910577523	change:Not|log2FC:0.0481717810924578|baseMean:85.0951910577523	change:Not|log2FC:0.0454113940050054|baseMean:85.0951910577523	change:Not|log2FC:0.0181133437661504|baseMean:85.0951910577523	change:Not|log2FC:-0.279343406046285|baseMean:85.0951910577523	change:Not|log2FC:-0.34153607325388|baseMean:85.0951910577523	change:Not|log2FC:0.147482557653025|baseMean:85.0951910577523	change:Not|log2FC:0.144722170565572|baseMean:85.0951910577523	change:Not|log2FC:0.117424120326717|baseMean:85.0951910577523
circRNA_01362|Chr1:100589850_100626714_+	brown	0.138781	0.517806	0.557199	0.00467659	0.517679	0.00957097	0.391829	0.0582773	0.41821	0.0419797	0.411049	0.0459973	0.391909	0.0582209	-0.365786	0.0787788	0.0704916	0.743434	0.20957	0.325684	-0.00175617	0.993502	-0.0888201	0.679814	0.210545	0.323387	0.111421	0.604228	-0.145666	0.497038	0.119897	0.576819	change:Not|log2FC:1.28641613148757|baseMean:4.38754822950379	change:Not|log2FC:0.955153078600344|baseMean:4.38754822950379	change:Not|log2FC:0.143886625230418|baseMean:4.38754822950379	change:Not|log2FC:0.0594438803575386|baseMean:4.38754822950379	change:Not|log2FC:0.36279287427934|baseMean:4.38754822950379	change:Not|log2FC:-0.460571225231782|baseMean:4.38754822950379	change:Not|log2FC:0.0315617580520558|baseMean:4.38754822950379	change:Not|log2FC:-0.331263052887224|baseMean:4.38754822950379	change:Not|log2FC:-1.14252950625715|baseMean:4.38754822950379	change:Not|log2FC:-1.22697225113003|baseMean:4.38754822950379	change:Not|log2FC:-0.923623257208227|baseMean:4.38754822950379	change:Down|log2FC:-1.74698735671935|baseMean:4.38754822950379	change:Not|log2FC:-1.25485437343551|baseMean:4.38754822950379	change:Not|log2FC:-0.811266453369926|baseMean:4.38754822950379	change:Not|log2FC:-0.895709198242805|baseMean:4.38754822950379	change:Not|log2FC:-0.592360204321003|baseMean:4.38754822950379
circRNA_01375|Chr1:103718639_103738168_-	black	0.775148	8.66005e-06	0.492386	0.0145145	0.68843	0.000200015	0.743595	3.12547e-05	0.877608	1.78716e-08	0.806041	1.99045e-06	-0.215867	0.311022	-0.349936	0.0936811	-0.285398	0.176427	-0.225718	0.288909	-0.15839	0.459777	0.0372122	0.862943	0.0481506	0.823204	0.71194	9.54609e-05	0.222139	0.296824	0.722296	6.73486e-05	change:Not|log2FC:1.50749811141094|baseMean:5.78804724092708	change:Not|log2FC:1.63641716035808|baseMean:5.78804724092708	change:Not|log2FC:1.71321863509258|baseMean:5.78804724092708	change:Up|log2FC:2.72568237208416|baseMean:5.78804724092708	change:Up|log2FC:2.52406615481564|baseMean:5.78804724092708	change:Up|log2FC:3.20312222902462|baseMean:5.78804724092708	change:Up|log2FC:3.14822200391345|baseMean:5.78804724092708	change:Not|log2FC:0.128919048947146|baseMean:5.78804724092708	change:Not|log2FC:0.205720523681644|baseMean:5.78804724092708	change:Not|log2FC:1.21818426067322|baseMean:5.78804724092708	change:Not|log2FC:1.0165680434047|baseMean:5.78804724092708	change:Up|log2FC:1.69562411761368|baseMean:5.78804724092708	change:Up|log2FC:1.64072389250252|baseMean:5.78804724092708	change:Not|log2FC:0.0768014747344986|baseMean:5.78804724092708	change:Not|log2FC:1.08926521172608|baseMean:5.78804724092708	change:Not|log2FC:0.887648994457557|baseMean:5.78804724092708
circRNA_01381|Chr1:103798188_103815098_+	black	0.239326	0.260027	0.370738	0.0745114	0.530405	0.00766971	0.488048	0.0155424	0.521735	0.00892673	0.334994	0.109565	-0.0951569	0.658278	-0.217212	0.307941	-0.449255	0.0276422	0.310239	0.140103	-0.023085	0.914734	-0.0394368	0.854832	0.134809	0.529971	0.356374	0.0873931	-0.0724342	0.736605	0.324684	0.121625	change:Not|log2FC:-0.961931248400354|baseMean:5.58025122115453	change:Not|log2FC:0.359108766342368|baseMean:5.58025122115453	change:Not|log2FC:-0.585505163629295|baseMean:5.58025122115453	change:Not|log2FC:-0.54237431612381|baseMean:5.58025122115453	change:Not|log2FC:-0.435493065490671|baseMean:5.58025122115453	change:Not|log2FC:-0.749058385848538|baseMean:5.58025122115453	change:Not|log2FC:-0.785520085898981|baseMean:5.58025122115453	change:Not|log2FC:1.32104001474272|baseMean:5.58025122115453	change:Not|log2FC:0.376426084771059|baseMean:5.58025122115453	change:Not|log2FC:0.419556932276544|baseMean:5.58025122115453	change:Not|log2FC:0.526438182909683|baseMean:5.58025122115453	change:Not|log2FC:0.212872862551816|baseMean:5.58025122115453	change:Not|log2FC:0.176411162501373|baseMean:5.58025122115453	change:Not|log2FC:-0.944613929971663|baseMean:5.58025122115453	change:Not|log2FC:-0.901483082466179|baseMean:5.58025122115453	change:Not|log2FC:-0.794601831833039|baseMean:5.58025122115453
circRNA_01397|Chr1:105987822_106000228_-	black	0.341876	0.10202	0.637559	0.000804602	0.695926	0.000159169	0.397859	0.0541799	0.664023	0.000402818	0.619178	0.00125481	0.0501376	0.816028	-0.0407939	0.84989	-0.224945	0.290607	-0.159135	0.457643	0.00981796	0.963684	-0.118418	0.581564	0.210113	0.324405	0.552158	0.00514862	-0.228797	0.282203	0.256127	0.227026	change:Not|log2FC:-1.12768499953455|baseMean:4.6671678454109	change:Not|log2FC:-1.22662585139775|baseMean:4.6671678454109	change:Not|log2FC:-0.915340829195071|baseMean:4.6671678454109	change:Not|log2FC:-1.32578778289254|baseMean:4.6671678454109	change:Not|log2FC:-0.528345259937883|baseMean:4.6671678454109	change:Not|log2FC:-0.586785159699624|baseMean:4.6671678454109	change:Down|log2FC:-2.06809235091876|baseMean:4.6671678454109	change:Not|log2FC:-0.0989408518631999|baseMean:4.6671678454109	change:Not|log2FC:0.21234417033948|baseMean:4.6671678454109	change:Not|log2FC:-0.198102783357987|baseMean:4.6671678454109	change:Not|log2FC:0.599339739596668|baseMean:4.6671678454109	change:Not|log2FC:0.540899839834927|baseMean:4.6671678454109	change:Not|log2FC:-0.94040735138421|baseMean:4.6671678454109	change:Not|log2FC:0.31128502220268|baseMean:4.6671678454109	change:Not|log2FC:-0.0991619314947866|baseMean:4.6671678454109	change:Not|log2FC:0.698280591459868|baseMean:4.6671678454109
circRNA_01398|Chr1:105998541_106000228_-	turquoise	0.415762	0.0433209	0.480506	0.0174703	0.577257	0.00314188	0.305291	0.146871	0.48652	0.0159182	0.667716	0.00036379	0.0529728	0.805813	0.0415303	0.847212	-0.267968	0.205515	-0.100084	0.641713	-0.238245	0.262251	0.184849	0.387194	0.0287692	0.893843	0.525069	0.00842455	-0.173921	0.416348	0.235752	0.267425	change:Not|log2FC:-1.65527368412667|baseMean:3.39255249710541			change:Not|log2FC:-0.615143034368518|baseMean:3.39255249710541	change:Not|log2FC:-1.23390499815092|baseMean:3.39255249710541		change:Not|log2FC:-1.14132784169715|baseMean:3.39255249710541	change:Not|log2FC:0.40152981200116|baseMean:3.39255249710541		change:Not|log2FC:1.04013064975815|baseMean:3.39255249710541	change:Not|log2FC:0.421368685975751|baseMean:3.39255249710541	change:Not|log2FC:0.662361444162383|baseMean:3.39255249710541	change:Not|log2FC:0.513945842429519|baseMean:3.39255249710541	change:Not|log2FC:-1.17860432725956|baseMean:3.39255249710541	change:Not|log2FC:0.638600837756995|baseMean:3.39255249710541	change:Not|log2FC:0.0198388739745913|baseMean:3.39255249710541
circRNA_01403|Chr1:106148090_106150609_+	turquoise	0.675529	0.000291903	0.584939	0.00267984	0.701555	0.000133484	0.661962	0.000426132	0.809493	1.66209e-06	0.840241	2.79165e-07	-0.12484	0.56109	-0.348078	0.0955564	-0.459342	0.0239418	-0.0643249	0.765235	-0.19659	0.357204	0.154051	0.472318	0.252355	0.234181	0.595437	0.00214258	0.0664929	0.75755	0.683913	0.000228803	change:Not|log2FC:-0.562421675814308|baseMean:34.2227465185933	change:Not|log2FC:0.040029431221409|baseMean:34.2227465185933	change:Not|log2FC:-0.685913498216889|baseMean:34.2227465185933	change:Not|log2FC:0.112745247766786|baseMean:34.2227465185933	change:Not|log2FC:0.00415865241823737|baseMean:34.2227465185933	change:Not|log2FC:-0.294888938621664|baseMean:34.2227465185933	change:Not|log2FC:0.0214390660013373|baseMean:34.2227465185933	change:Not|log2FC:0.602451107035717|baseMean:34.2227465185933	change:Not|log2FC:-0.123491822402581|baseMean:34.2227465185933	change:Not|log2FC:0.675166923581094|baseMean:34.2227465185933	change:Not|log2FC:0.566580328232545|baseMean:34.2227465185933	change:Not|log2FC:0.267532737192644|baseMean:34.2227465185933	change:Not|log2FC:0.583860741815645|baseMean:34.2227465185933	change:Down|log2FC:-0.725942929438298|baseMean:34.2227465185933	change:Not|log2FC:0.0727158165453772|baseMean:34.2227465185933	change:Not|log2FC:-0.0358707788031717|baseMean:34.2227465185933
circRNA_01405|Chr1:106150521_106167768_+	turquoise	0.841227	2.62054e-07	0.19393	0.363877	0.246751	0.245081	0.663268	0.000411222	0.605671	0.00170998	0.658474	0.000468251	-0.407522	0.0480837	-0.449364	0.0276	-0.360508	0.0835268	-0.163942	0.443989	-0.118765	0.580449	-0.0359093	0.8677	0.0320665	0.881755	0.502497	0.0123337	0.593924	0.00221383	0.886876	7.85987e-09	change:Up|log2FC:3.11845658431603|baseMean:6.28498719688761	change:Up|log2FC:4.27428400893153|baseMean:6.28498719688761	change:Up|log2FC:4.07066240856903|baseMean:6.28498719688761	change:Up|log2FC:4.49936423680873|baseMean:6.28498719688761	change:Up|log2FC:4.42541116096187|baseMean:6.28498719688761	change:Up|log2FC:4.82632337667072|baseMean:6.28498719688761	change:Up|log2FC:5.25697027015841|baseMean:6.28498719688761	change:Not|log2FC:1.1558274246155|baseMean:6.28498719688761	change:Not|log2FC:0.952205824252998|baseMean:6.28498719688761	change:Not|log2FC:1.3809076524927|baseMean:6.28498719688761	change:Not|log2FC:1.30695457664584|baseMean:6.28498719688761	change:Up|log2FC:1.70786679235469|baseMean:6.28498719688761	change:Up|log2FC:2.13851368584238|baseMean:6.28498719688761	change:Not|log2FC:-0.203621600362504|baseMean:6.28498719688761	change:Not|log2FC:0.225080227877201|baseMean:6.28498719688761	change:Not|log2FC:0.151127152030333|baseMean:6.28498719688761
circRNA_01406|Chr1:106150521_106171073_+	black	0.727748	5.57031e-05	0.507602	0.0113397	0.667155	0.000369499	0.755379	1.97876e-05	0.838521	3.11417e-07	0.7875	4.95098e-06	-0.176607	0.409074	-0.284368	0.178063	-0.303382	0.149544	-0.237958	0.262843	-0.110605	0.606897	-0.0872035	0.685348	0.0401995	0.852054	0.798631	2.89708e-06	0.184686	0.387621	0.696524	0.000156253	change:Not|log2FC:-0.239393809867935|baseMean:13.7638833620889	change:Not|log2FC:-0.468525472591788|baseMean:13.7638833620889	change:Not|log2FC:-0.484762638764873|baseMean:13.7638833620889	change:Not|log2FC:-0.270179390827964|baseMean:13.7638833620889	change:Not|log2FC:-0.213574736409724|baseMean:13.7638833620889	change:Not|log2FC:0.308682547357947|baseMean:13.7638833620889	change:Not|log2FC:0.380809657061465|baseMean:13.7638833620889	change:Not|log2FC:-0.229131662723853|baseMean:13.7638833620889	change:Not|log2FC:-0.245368828896938|baseMean:13.7638833620889	change:Not|log2FC:-0.0307855809600288|baseMean:13.7638833620889	change:Not|log2FC:0.025819073458211|baseMean:13.7638833620889	change:Not|log2FC:0.548076357225882|baseMean:13.7638833620889	change:Not|log2FC:0.6202034669294|baseMean:13.7638833620889	change:Not|log2FC:-0.0162371661730855|baseMean:13.7638833620889	change:Not|log2FC:0.198346081763824|baseMean:13.7638833620889	change:Not|log2FC:0.254950736182064|baseMean:13.7638833620889
circRNA_01430|Chr1:106913171_106917338_-	turquoise	0.392738	0.0576446	0.439081	0.0318253	0.431043	0.0354742	0.29113	0.167521	0.4295	0.0362109	0.551555	0.00520767	0.171393	0.423258	-0.193323	0.36541	-0.150395	0.483019	0.100686	0.6397	0.194356	0.362803	-0.332471	0.112432	-0.0686329	0.749986	0.419365	0.0413582	0.030415	0.887806	0.243943	0.250665	change:Not|log2FC:0.0762738278450711|baseMean:3.67140004689691			change:Not|log2FC:-2.3810647826123|baseMean:3.67140004689691	change:Not|log2FC:-0.74349259901162|baseMean:3.67140004689691	change:Not|log2FC:-0.163795033681068|baseMean:3.67140004689691	change:Not|log2FC:0.797956062495822|baseMean:3.67140004689691	change:Not|log2FC:0.388181517647738|baseMean:3.67140004689691		change:Not|log2FC:-2.45733861045737|baseMean:3.67140004689691	change:Not|log2FC:-0.819766426856691|baseMean:3.67140004689691	change:Not|log2FC:-0.240068861526139|baseMean:3.67140004689691	change:Not|log2FC:0.721682234650751|baseMean:3.67140004689691	change:Not|log2FC:-0.172352132943064|baseMean:3.67140004689691	change:Down|log2FC:-2.84552012810511|baseMean:3.67140004689691	change:Not|log2FC:-1.20794794450443|baseMean:3.67140004689691
circRNA_01434|Chr1:106923369_106924847_-	turquoise	0.772926	9.54107e-06	0.696718	0.000155315	0.679684	0.00025896	0.680529	0.000252675	0.810325	1.59052e-06	0.939945	9.55119e-12	0.0355893	0.868869	-0.359124	0.0848065	-0.303929	0.148775	-0.297307	0.158278	0.0806621	0.7079	-0.102228	0.634555	0.130326	0.543864	0.682588	0.000237906	0.169012	0.429827	0.702169	0.000130915	change:Not|log2FC:0.0563517800863557|baseMean:42.5703640136612	change:Not|log2FC:-0.479014268881217|baseMean:42.5703640136612	change:Not|log2FC:-0.040461076220977|baseMean:42.5703640136612	change:Not|log2FC:-0.286009817659856|baseMean:42.5703640136612	change:Not|log2FC:-0.103929719950117|baseMean:42.5703640136612	change:Not|log2FC:-0.115060336822653|baseMean:42.5703640136612	change:Not|log2FC:0.284559693691245|baseMean:42.5703640136612	change:Not|log2FC:-0.535366048967573|baseMean:42.5703640136612	change:Not|log2FC:-0.0968128563073326|baseMean:42.5703640136612	change:Not|log2FC:-0.342361597746212|baseMean:42.5703640136612	change:Not|log2FC:-0.160281500036472|baseMean:42.5703640136612	change:Not|log2FC:-0.171412116909009|baseMean:42.5703640136612	change:Not|log2FC:0.228207913604889|baseMean:42.5703640136612	change:Not|log2FC:0.43855319266024|baseMean:42.5703640136612	change:Not|log2FC:0.193004451221361|baseMean:42.5703640136612	change:Not|log2FC:0.375084548931101|baseMean:42.5703640136612
circRNA_01445|Chr1:107535162_107553238_-	turquoise	0.725576	6.01114e-05	0.620257	0.00122343	0.652608	0.000547255	0.651334	0.00056585	0.778253	7.54931e-06	0.877284	1.83704e-08	-0.0155488	0.942514	-0.397164	0.05464	-0.233843	0.271432	-0.236997	0.264833	0.0891528	0.678677	-0.0244902	0.909564	0.00378836	0.985983	0.624903	0.00109586	0.17465	0.414367	0.642673	0.000707432	change:Not|log2FC:0.732795910377879|baseMean:18.7287828475493	change:Not|log2FC:0.153508817680908|baseMean:18.7287828475493	change:Not|log2FC:0.659068784203475|baseMean:18.7287828475493	change:Not|log2FC:0.496441863846344|baseMean:18.7287828475493	change:Not|log2FC:0.322624999586506|baseMean:18.7287828475493	change:Not|log2FC:0.649956545733236|baseMean:18.7287828475493	change:Not|log2FC:0.912540464597534|baseMean:18.7287828475493	change:Not|log2FC:-0.579287092696971|baseMean:18.7287828475493	change:Not|log2FC:-0.0737271261744035|baseMean:18.7287828475493	change:Not|log2FC:-0.236354046531535|baseMean:18.7287828475493	change:Not|log2FC:-0.410170910791373|baseMean:18.7287828475493	change:Not|log2FC:-0.0828393646446431|baseMean:18.7287828475493	change:Not|log2FC:0.179744554219655|baseMean:18.7287828475493	change:Not|log2FC:0.505559966522567|baseMean:18.7287828475493	change:Not|log2FC:0.342933046165435|baseMean:18.7287828475493	change:Not|log2FC:0.169116181905598|baseMean:18.7287828475493
circRNA_01446|Chr1:107552365_107553238_-	black	0.614346	0.00140395	0.596799	0.00208009	0.660025	0.000449093	0.852188	1.25895e-07	0.861008	6.68004e-08	0.766789	1.24011e-05	-0.0815788	0.704725	-0.498034	0.0132605	-0.478656	0.0179721	-0.138932	0.517346	0.0562963	0.793878	0.315067	0.133717	0.241217	0.256166	0.472798	0.019638	0.0302436	0.888435	0.711182	9.78732e-05	change:Not|log2FC:-0.0274212766475627|baseMean:17.2970109258864	change:Not|log2FC:0.477500832837188|baseMean:17.2970109258864	change:Not|log2FC:0.438387384085198|baseMean:17.2970109258864	change:Up|log2FC:0.934385299958701|baseMean:17.2970109258864	change:Not|log2FC:0.601208194049382|baseMean:17.2970109258864	change:Not|log2FC:0.218834296985271|baseMean:17.2970109258864	change:Not|log2FC:0.699896921020452|baseMean:17.2970109258864	change:Not|log2FC:0.504922109484751|baseMean:17.2970109258864	change:Not|log2FC:0.465808660732761|baseMean:17.2970109258864	change:Up|log2FC:0.961806576606264|baseMean:17.2970109258864	change:Not|log2FC:0.628629470696945|baseMean:17.2970109258864	change:Not|log2FC:0.246255573632834|baseMean:17.2970109258864	change:Not|log2FC:0.727318197668015|baseMean:17.2970109258864	change:Not|log2FC:-0.0391134487519897|baseMean:17.2970109258864	change:Not|log2FC:0.456884467121514|baseMean:17.2970109258864	change:Not|log2FC:0.123707361212194|baseMean:17.2970109258864
circRNA_01454|Chr1:107763496_107763896_+	turquoise	0.157999	0.460902	0.641183	0.000734636	0.511506	0.010625	0.193969	0.363777	0.371656	0.0737402	0.538013	0.0066915	0.407145	0.0483111	-0.238801	0.261106	-0.0240876	0.911045	-0.117752	0.583705	0.0931025	0.665232	-0.0474162	0.82586	0.30512	0.14711	0.367508	0.0772746	-0.337674	0.10658	0.172769	0.41949	change:Not|log2FC:0.488902254767295|baseMean:13.8895566239722	change:Not|log2FC:-0.318500268128024|baseMean:13.8895566239722	change:Not|log2FC:-0.185976128490479|baseMean:13.8895566239722	change:Not|log2FC:-0.433746541997057|baseMean:13.8895566239722	change:Not|log2FC:0.0566743523397189|baseMean:13.8895566239722	change:Not|log2FC:-0.686737106569985|baseMean:13.8895566239722	change:Not|log2FC:-1.09556884426126|baseMean:13.8895566239722	change:Not|log2FC:-0.80740252289532|baseMean:13.8895566239722	change:Not|log2FC:-0.674878383257774|baseMean:13.8895566239722	change:Not|log2FC:-0.922648796764353|baseMean:13.8895566239722	change:Not|log2FC:-0.432227902427577|baseMean:13.8895566239722	change:Down|log2FC:-1.17563936133728|baseMean:13.8895566239722	change:Down|log2FC:-1.58447109902855|baseMean:13.8895566239722	change:Not|log2FC:0.132524139637545|baseMean:13.8895566239722	change:Not|log2FC:-0.115246273869033|baseMean:13.8895566239722	change:Not|log2FC:0.375174620467743|baseMean:13.8895566239722
circRNA_01488|Chr1:108385212_108386218_+	turquoise	0.561846	0.0042742	0.666814	0.000373006	0.563992	0.00409852	0.530111	0.00770981	0.640307	0.000751052	0.752992	2.17508e-05	0.29673	0.159126	-0.490038	0.0150636	-0.212033	0.319901	-0.204824	0.337008	0.310076	0.140323	-0.0612061	0.776329	0.100066	0.641773	0.531357	0.00754115	0.026603	0.901797	0.568461	0.00375202	change:Up|log2FC:1.26671262644331|baseMean:12.5249340483359	change:Not|log2FC:0.699663366240389|baseMean:12.5249340483359	change:Up|log2FC:1.43577547476279|baseMean:12.5249340483359	change:Not|log2FC:0.81579997022969|baseMean:12.5249340483359	change:Not|log2FC:0.955278146884049|baseMean:12.5249340483359	change:Not|log2FC:0.866921496953651|baseMean:12.5249340483359	change:Up|log2FC:1.28247623894466|baseMean:12.5249340483359	change:Not|log2FC:-0.56704926020292|baseMean:12.5249340483359	change:Not|log2FC:0.169062848319477|baseMean:12.5249340483359	change:Not|log2FC:-0.450912656213619|baseMean:12.5249340483359	change:Not|log2FC:-0.31143447955926|baseMean:12.5249340483359	change:Not|log2FC:-0.399791129489658|baseMean:12.5249340483359	change:Not|log2FC:0.0157636125013488|baseMean:12.5249340483359	change:Not|log2FC:0.736112108522397|baseMean:12.5249340483359	change:Not|log2FC:0.116136603989301|baseMean:12.5249340483359	change:Not|log2FC:0.25561478064366|baseMean:12.5249340483359
circRNA_01492|Chr1:108459471_108486823_-	black	0.476526	0.018564	0.625279	0.00108604	0.699073	0.000144327	0.379249	0.0675916	0.709196	0.000104447	0.684247	0.000226556	0.164935	0.441195	-0.404039	0.0502161	-0.275106	0.193236	-0.166589	0.436565	0.17542	0.412279	0.137371	0.52211	0.129033	0.547902	0.446826	0.0285983	-0.0429176	0.842169	0.504194	0.0119955	change:Not|log2FC:0.685087277975777|baseMean:12.5015286838583	change:Not|log2FC:0.559306406247583|baseMean:12.5015286838583	change:Not|log2FC:1.05616513017051|baseMean:12.5015286838583	change:Not|log2FC:1.0726240031657|baseMean:12.5015286838583	change:Not|log2FC:0.799619174271942|baseMean:12.5015286838583	change:Not|log2FC:0.566054697532875|baseMean:12.5015286838583	change:Not|log2FC:0.640126242561614|baseMean:12.5015286838583	change:Not|log2FC:-0.125780871728194|baseMean:12.5015286838583	change:Not|log2FC:0.371077852194737|baseMean:12.5015286838583	change:Not|log2FC:0.38753672518992|baseMean:12.5015286838583	change:Not|log2FC:0.114531896296165|baseMean:12.5015286838583	change:Not|log2FC:-0.119032580442902|baseMean:12.5015286838583	change:Not|log2FC:-0.0449610354141631|baseMean:12.5015286838583	change:Not|log2FC:0.496858723922932|baseMean:12.5015286838583	change:Not|log2FC:0.513317596918114|baseMean:12.5015286838583	change:Not|log2FC:0.240312768024359|baseMean:12.5015286838583
circRNA_01497|Chr1:108482616_108486823_-	turquoise	0.849988	1.46527e-07	0.646199	0.000646483	0.725678	5.98987e-05	0.829844	5.30666e-07	0.920799	1.83143e-10	0.957091	2.56408e-13	-0.0975306	0.650277	-0.419874	0.0410863	-0.374247	0.0715965	-0.23276	0.273721	-0.0250534	0.907493	-0.0394476	0.854792	0.118105	0.582569	0.767318	1.2128e-05	0.20596	0.334278	0.803012	2.3249e-06	change:Not|log2FC:0.339361083423037|baseMean:59.479619296596	change:Up|log2FC:0.650651522971056|baseMean:59.479619296596	change:Up|log2FC:0.979267140239001|baseMean:59.479619296596	change:Up|log2FC:1.04489600113341|baseMean:59.479619296596	change:Up|log2FC:1.17715805558566|baseMean:59.479619296596	change:Up|log2FC:1.50912103245537|baseMean:59.479619296596	change:Up|log2FC:1.69063195988701|baseMean:59.479619296596	change:Not|log2FC:0.311290439548018|baseMean:59.479619296596	change:Up|log2FC:0.639906056815964|baseMean:59.479619296596	change:Up|log2FC:0.705534917710376|baseMean:59.479619296596	change:Up|log2FC:0.837796972162624|baseMean:59.479619296596	change:Up|log2FC:1.16975994903234|baseMean:59.479619296596	change:Up|log2FC:1.35127087646398|baseMean:59.479619296596	change:Not|log2FC:0.328615617267945|baseMean:59.479619296596	change:Not|log2FC:0.394244478162358|baseMean:59.479619296596	change:Up|log2FC:0.526506532614606|baseMean:59.479619296596
circRNA_01513|Chr1:109944956_109953251_+	turquoise	0.746935	2.7525e-05	0.528868	0.00788108	0.504092	0.0120157	0.539546	0.00650758	0.604591	0.00175179	0.859861	7.27174e-08	-0.000422107	0.998438	-0.220974	0.299431	-0.332679	0.112194	-0.138338	0.519157	0.111323	0.604551	-0.214434	0.314323	-0.0169898	0.937196	0.60709	0.00165633	0.205001	0.336582	0.557068	0.00468841	change:Not|log2FC:-0.821872242725696|baseMean:6.91481955649769	change:Not|log2FC:-0.360579371850376|baseMean:6.91481955649769	change:Not|log2FC:-0.0554321940080927|baseMean:6.91481955649769	change:Not|log2FC:-0.946643152506508|baseMean:6.91481955649769	change:Not|log2FC:-0.499016185196226|baseMean:6.91481955649769	change:Not|log2FC:-0.0794688954293197|baseMean:6.91481955649769	change:Not|log2FC:0.430148560664245|baseMean:6.91481955649769	change:Not|log2FC:0.46129287087532|baseMean:6.91481955649769	change:Not|log2FC:0.766440048717603|baseMean:6.91481955649769	change:Not|log2FC:-0.124770909780812|baseMean:6.91481955649769	change:Not|log2FC:0.32285605752947|baseMean:6.91481955649769	change:Not|log2FC:0.742403347296376|baseMean:6.91481955649769	change:Not|log2FC:1.25202080338994|baseMean:6.91481955649769	change:Not|log2FC:0.305147177842284|baseMean:6.91481955649769	change:Not|log2FC:-0.586063780656132|baseMean:6.91481955649769	change:Not|log2FC:-0.13843681334585|baseMean:6.91481955649769
circRNA_01543|Chr1:110043814_110045873_+	turquoise	0.355569	0.0881615	0.392354	0.0579111	0.273517	0.195925	0.143269	0.504222	0.282445	0.181142	0.482807	0.0168626	0.250765	0.23724	-0.27498	0.193447	-0.37392	0.0718645	0.00686777	0.974592	0.120191	0.575877	0.409778	0.0467409	-0.121222	0.572586	0.239289	0.260103	-0.00600418	0.977786	0.350321	0.0932955	change:Not|log2FC:-0.773808337603802|baseMean:5.99389225216139	change:Not|log2FC:0.327254271410075|baseMean:5.99389225216139	change:Not|log2FC:0.259643661233945|baseMean:5.99389225216139	change:Not|log2FC:0.888718732754095|baseMean:5.99389225216139	change:Not|log2FC:-0.530429968446106|baseMean:5.99389225216139	change:Not|log2FC:-0.422825790491037|baseMean:5.99389225216139	change:Not|log2FC:-0.160894821945002|baseMean:5.99389225216139	change:Not|log2FC:1.10106260901388|baseMean:5.99389225216139	change:Not|log2FC:1.03345199883775|baseMean:5.99389225216139	change:Not|log2FC:1.6625270703579|baseMean:5.99389225216139	change:Not|log2FC:0.243378369157696|baseMean:5.99389225216139	change:Not|log2FC:0.350982547112765|baseMean:5.99389225216139	change:Not|log2FC:0.6129135156588|baseMean:5.99389225216139	change:Not|log2FC:-0.0676106101761305|baseMean:5.99389225216139	change:Not|log2FC:0.56146446134402|baseMean:5.99389225216139	change:Not|log2FC:-0.857684239856181|baseMean:5.99389225216139
circRNA_01592|Chr1:112996635_113013582_-	turquoise	0.597903	0.00203065	0.648432	0.000610283	0.649359	0.000595777	0.505155	0.0118075	0.701449	0.000133934	0.80621	1.97308e-06	0.177424	0.406875	-0.360489	0.0835442	-0.23844	0.261847	0.0580213	0.7877	0.116277	0.588458	-0.0474628	0.825692	-0.28182	0.182152	0.79145	4.10863e-06	-0.0375366	0.861759	0.449384	0.0275919	change:Not|log2FC:0.34729456569999|baseMean:24.7559318074915	change:Not|log2FC:0.546353159706374|baseMean:24.7559318074915	change:Not|log2FC:0.241422222642932|baseMean:24.7559318074915	change:Not|log2FC:0.0190617082824706|baseMean:24.7559318074915	change:Not|log2FC:-0.828600023723635|baseMean:24.7559318074915	change:Not|log2FC:0.327544555185261|baseMean:24.7559318074915	change:Not|log2FC:-0.0241064105001307|baseMean:24.7559318074915	change:Not|log2FC:0.199058594006384|baseMean:24.7559318074915	change:Not|log2FC:-0.105872343057058|baseMean:24.7559318074915	change:Not|log2FC:-0.328232857417519|baseMean:24.7559318074915	change:Down|log2FC:-1.17589458942362|baseMean:24.7559318074915	change:Not|log2FC:-0.0197500105147286|baseMean:24.7559318074915	change:Not|log2FC:-0.37140097620012|baseMean:24.7559318074915	change:Not|log2FC:-0.304930937063442|baseMean:24.7559318074915	change:Not|log2FC:-0.527291451423903|baseMean:24.7559318074915	change:Down|log2FC:-1.37495318343001|baseMean:24.7559318074915
circRNA_01593|Chr1:113012687_113013582_-	yellow	0.526522	0.00821316	0.492862	0.0144052	0.610019	0.00155015	0.831011	4.94803e-07	0.752482	2.21918e-05	0.658726	0.00046509	-0.0684045	0.750792	-0.293282	0.164258	-0.282457	0.181123	-0.0976999	0.649708	-0.112576	0.600462	0.124492	0.562194	0.0353549	0.869725	0.619875	0.00123446	0.00629447	0.976713	0.522858	0.00875489	change:Not|log2FC:-0.0987289405287955|baseMean:9.58600605024187	change:Not|log2FC:-0.0775874798570692|baseMean:9.58600605024187	change:Not|log2FC:-0.527778967335408|baseMean:9.58600605024187	change:Not|log2FC:0.104693064315103|baseMean:9.58600605024187	change:Not|log2FC:-0.300825602614745|baseMean:9.58600605024187	change:Not|log2FC:-0.0326135072339428|baseMean:9.58600605024187	change:Not|log2FC:-0.103243337331343|baseMean:9.58600605024187	change:Not|log2FC:0.0211414606717263|baseMean:9.58600605024187	change:Not|log2FC:-0.429050026806612|baseMean:9.58600605024187	change:Not|log2FC:0.203422004843898|baseMean:9.58600605024187	change:Not|log2FC:-0.20209666208595|baseMean:9.58600605024187	change:Not|log2FC:0.0661154332948527|baseMean:9.58600605024187	change:Not|log2FC:-0.00451439680254763|baseMean:9.58600605024187	change:Not|log2FC:-0.450191487478338|baseMean:9.58600605024187	change:Not|log2FC:0.182280544172172|baseMean:9.58600605024187	change:Not|log2FC:-0.223238122757676|baseMean:9.58600605024187
circRNA_01596|Chr1:113097686_113102025_+	black	0.362167	0.0820119	0.454386	0.0257065	0.421244	0.0403627	0.500542	0.0127329	0.489778	0.0151256	0.479605	0.0177134	0.110049	0.608715	-0.241568	0.255453	-0.175354	0.412458	-0.22293	0.295064	0.157018	0.463725	-0.0792173	0.712914	0.221015	0.299339	0.289076	0.170675	0.0519609	0.809455	0.394941	0.0561338	change:Not|log2FC:0.164827580952978|baseMean:3.42007393793256			change:Not|log2FC:-0.348244551720865|baseMean:3.42007393793256	change:Not|log2FC:0.182282706126101|baseMean:3.42007393793256		change:Not|log2FC:-0.0182377937422451|baseMean:3.42007393793256	change:Not|log2FC:-0.8453111017808|baseMean:3.42007393793256		change:Not|log2FC:-0.513072132673842|baseMean:3.42007393793256	change:Not|log2FC:0.0174551251731228|baseMean:3.42007393793256	change:Not|log2FC:-0.505560301481571|baseMean:3.42007393793256	change:Not|log2FC:-0.183065374695223|baseMean:3.42007393793256	change:Not|log2FC:1.01119769416489|baseMean:3.42007393793256	change:Not|log2FC:0.332238969106957|baseMean:3.42007393793256	change:Not|log2FC:0.862766226953922|baseMean:3.42007393793256
circRNA_01598|Chr1:113097707_113102025_+	turquoise	0.843757	2.22363e-07	0.665993	0.000381574	0.69423	0.00016771	0.784104	5.79436e-06	0.877067	1.8711e-08	0.982602	1.406e-17	-0.0714728	0.739982	-0.390532	0.0591886	-0.377372	0.0690741	-0.248486	0.241671	-0.0260211	0.903935	-0.0391988	0.855699	0.164693	0.441875	0.729986	5.14613e-05	0.186931	0.381776	0.779812	7.04094e-06	change:Not|log2FC:-0.0237040929105998|baseMean:372.292337531643	change:Not|log2FC:0.0237485265288818|baseMean:372.292337531643	change:Not|log2FC:0.273453419205807|baseMean:372.292337531643	change:Not|log2FC:0.35648407854773|baseMean:372.292337531643	change:Up|log2FC:0.5235210991329|baseMean:372.292337531643	change:Up|log2FC:0.621941455728861|baseMean:372.292337531643	change:Up|log2FC:0.972684786462088|baseMean:372.292337531643	change:Not|log2FC:0.0474526194394815|baseMean:372.292337531643	change:Not|log2FC:0.297157512116406|baseMean:372.292337531643	change:Up|log2FC:0.380188171458329|baseMean:372.292337531643	change:Up|log2FC:0.5472251920435|baseMean:372.292337531643	change:Up|log2FC:0.64564554863946|baseMean:372.292337531643	change:Up|log2FC:0.996388879372688|baseMean:372.292337531643	change:Not|log2FC:0.249704892676925|baseMean:372.292337531643	change:Not|log2FC:0.332735552018848|baseMean:372.292337531643	change:Up|log2FC:0.499772572604018|baseMean:372.292337531643
circRNA_01614|Chr1:113128000_113128579_+	turquoise	0.7869	5.09158e-06	0.659026	0.00046136	0.789696	4.46546e-06	0.786953	5.07915e-06	0.941163	7.66709e-12	0.927262	7.40278e-11	-0.0637889	0.767139	-0.337386	0.106898	-0.397925	0.054136	-0.179766	0.400608	0.00650159	0.975947	-0.0472148	0.826589	0.05286	0.806219	0.799735	2.74215e-06	0.103195	0.631338	0.70123	0.000134864	change:Not|log2FC:-0.413185339421821|baseMean:57.5997153473903	change:Not|log2FC:-0.108869569581421|baseMean:57.5997153473903	change:Not|log2FC:-0.047502327273173|baseMean:57.5997153473903	change:Not|log2FC:-0.0674258917534081|baseMean:57.5997153473903	change:Not|log2FC:-0.105443696676512|baseMean:57.5997153473903	change:Not|log2FC:0.259342399396536|baseMean:57.5997153473903	change:Not|log2FC:0.282534081526491|baseMean:57.5997153473903	change:Not|log2FC:0.3043157698404|baseMean:57.5997153473903	change:Not|log2FC:0.365683012148648|baseMean:57.5997153473903	change:Not|log2FC:0.345759447668413|baseMean:57.5997153473903	change:Not|log2FC:0.307741642745309|baseMean:57.5997153473903	change:Up|log2FC:0.672527738818357|baseMean:57.5997153473903	change:Up|log2FC:0.695719420948312|baseMean:57.5997153473903	change:Not|log2FC:0.0613672423082481|baseMean:57.5997153473903	change:Not|log2FC:0.0414436778280129|baseMean:57.5997153473903	change:Not|log2FC:0.00342587290490937|baseMean:57.5997153473903
circRNA_01615|Chr1:113128000_113131324_+	turquoise	0.452651	0.0263486	0.699021	0.00014456	0.684411	0.000225463	0.416321	0.0430112	0.673868	0.000306055	0.761999	1.51357e-05	0.201399	0.345325	-0.365811	0.0787563	-0.234784	0.269451	-0.0187925	0.930547	0.0508513	0.813454	0.00174312	0.99355	0.139099	0.516837	0.602012	0.00185516	-0.174317	0.41527	0.429333	0.0362918	change:Not|log2FC:0.796832801680129|baseMean:4.6521112745368	change:Not|log2FC:1.04709280752424|baseMean:4.6521112745368	change:Not|log2FC:0.814040240993202|baseMean:4.6521112745368	change:Not|log2FC:0.793338546115934|baseMean:4.6521112745368	change:Not|log2FC:0.86156739048472|baseMean:4.6521112745368	change:Not|log2FC:0.925517548164676|baseMean:4.6521112745368	change:Not|log2FC:-0.277162817952385|baseMean:4.6521112745368	change:Not|log2FC:0.250260005844108|baseMean:4.6521112745368	change:Not|log2FC:0.017207439313073|baseMean:4.6521112745368	change:Not|log2FC:-0.00349425556419506|baseMean:4.6521112745368	change:Not|log2FC:0.0647345888045904|baseMean:4.6521112745368	change:Not|log2FC:0.128684746484546|baseMean:4.6521112745368	change:Not|log2FC:-1.07399561963251|baseMean:4.6521112745368	change:Not|log2FC:-0.233052566531035|baseMean:4.6521112745368	change:Not|log2FC:-0.253754261408303|baseMean:4.6521112745368	change:Not|log2FC:-0.185525417039518|baseMean:4.6521112745368
circRNA_01636|Chr1:114737786_114740195_-	turquoise	0.503354	0.0121619	0.261881	0.216393	0.377681	0.068828	0.289228	0.170441	0.458143	0.0243597	0.448776	0.0278287	-0.0725271	0.736279	-0.0846579	0.694095	-0.353404	0.0902538	-0.173033	0.418768	0.214664	0.31379	-0.079807	0.710866	-0.286589	0.174551	0.507403	0.0113771	0.255423	0.22835	0.436582	0.0329258	change:Not|log2FC:-1.21375987298632|baseMean:3.01034324384521			change:Not|log2FC:-0.974101961160835|baseMean:3.01034324384521			change:Not|log2FC:-0.519804347913327|baseMean:3.01034324384521			change:Not|log2FC:0.239657911825481|baseMean:3.01034324384521	change:Not|log2FC:-0.756084091204812|baseMean:3.01034324384521	change:Not|log2FC:0.433711992494225|baseMean:3.01034324384521	change:Not|log2FC:0.693955525072989|baseMean:3.01034324384521	change:Not|log2FC:0.61301055398271|baseMean:3.01034324384521	change:Not|log2FC:0.0382110026892084|baseMean:3.01034324384521	change:Not|log2FC:-0.957531000341085|baseMean:3.01034324384521
circRNA_01645|Chr1:115244389_115263755_+	black	0.486714	0.0158701	0.826988	6.28349e-07	0.848005	1.67661e-07	0.672413	0.000318938	0.884657	9.62932e-09	0.806591	1.93457e-06	0.14505	0.49888	-0.406562	0.0486641	-0.398109	0.0540149	-0.104732	0.626235	0.043479	0.84013	0.106671	0.619824	0.304684	0.147718	0.651485	0.00056362	-0.196916	0.356391	0.577851	0.00310391	change:Not|log2FC:-0.0272055929020699|baseMean:13.4906068030754	change:Not|log2FC:1.08896844801437|baseMean:13.4906068030754	change:Up|log2FC:1.11617342153419|baseMean:13.4906068030754	change:Up|log2FC:1.37268548169175|baseMean:13.4906068030754	change:Up|log2FC:1.5151849987654|baseMean:13.4906068030754	change:Up|log2FC:1.32145401208412|baseMean:13.4906068030754	change:Not|log2FC:0.719053172440637|baseMean:13.4906068030754	change:Up|log2FC:1.11617404091644|baseMean:13.4906068030754	change:Up|log2FC:1.14337901443626|baseMean:13.4906068030754	change:Up|log2FC:1.39989107459382|baseMean:13.4906068030754	change:Up|log2FC:1.54239059166747|baseMean:13.4906068030754	change:Up|log2FC:1.34865960498619|baseMean:13.4906068030754	change:Not|log2FC:0.746258765342707|baseMean:13.4906068030754	change:Not|log2FC:0.0272049735198175|baseMean:13.4906068030754	change:Not|log2FC:0.28371703367738|baseMean:13.4906068030754	change:Not|log2FC:0.426216550751026|baseMean:13.4906068030754
circRNA_01676|Chr1:115553445_115579538_-	turquoise	0.681949	0.000242402	0.662473	0.000420242	0.735656	4.19581e-05	0.800664	2.61758e-06	0.872691	2.69168e-08	0.870666	3.17042e-08	-0.119985	0.576537	-0.165975	0.43828	-0.38661	0.0620131	-0.123834	0.564278	-0.115165	0.592054	-0.234995	0.269008	0.20463	0.337476	0.806915	1.90231e-06	0.0150345	0.944412	0.584585	0.00269977	change:Down|log2FC:-1.17743622158606|baseMean:24.3087973301003	change:Not|log2FC:-0.547707849536718|baseMean:24.3087973301003	change:Down|log2FC:-0.933409510298937|baseMean:24.3087973301003	change:Down|log2FC:-1.26464339179959|baseMean:24.3087973301003	change:Not|log2FC:-0.354526868228307|baseMean:24.3087973301003	change:Not|log2FC:-0.185969928560884|baseMean:24.3087973301003	change:Not|log2FC:-0.267399073363661|baseMean:24.3087973301003	change:Not|log2FC:0.629728372049338|baseMean:24.3087973301003	change:Not|log2FC:0.24402671128712|baseMean:24.3087973301003	change:Not|log2FC:-0.0872071702135375|baseMean:24.3087973301003	change:Up|log2FC:0.82290935335775|baseMean:24.3087973301003	change:Up|log2FC:0.991466293025173|baseMean:24.3087973301003	change:Up|log2FC:0.910037148222396|baseMean:24.3087973301003	change:Not|log2FC:-0.385701660762219|baseMean:24.3087973301003	change:Down|log2FC:-0.716935542262876|baseMean:24.3087973301003	change:Not|log2FC:0.193180981308411|baseMean:24.3087973301003
circRNA_01677|Chr1:115553445_115585772_-	turquoise	0.696623	0.000155774	0.691997	0.000179561	0.708265	0.000107661	0.667298	0.000368044	0.784425	5.70963e-06	0.919391	2.20829e-10	0.0403956	0.85134	-0.25127	0.236265	-0.330423	0.114799	-0.0699941	0.745186	0.00390115	0.985566	-0.189215	0.37588	0.100796	0.63933	0.748291	2.61264e-05	-0.0120863	0.955301	0.533119	0.00730794	change:Not|log2FC:-0.536026697318089|baseMean:14.471084492118	change:Not|log2FC:-0.00930242347271766|baseMean:14.471084492118	change:Not|log2FC:-0.240869215087782|baseMean:14.471084492118	change:Not|log2FC:-0.726075318001915|baseMean:14.471084492118	change:Not|log2FC:-0.111618000210291|baseMean:14.471084492118	change:Not|log2FC:0.163690568985662|baseMean:14.471084492118	change:Not|log2FC:-0.140737060289317|baseMean:14.471084492118	change:Not|log2FC:0.526724273845372|baseMean:14.471084492118	change:Not|log2FC:0.295157482230307|baseMean:14.471084492118	change:Not|log2FC:-0.190048620683826|baseMean:14.471084492118	change:Not|log2FC:0.424408697107798|baseMean:14.471084492118	change:Not|log2FC:0.699717266303751|baseMean:14.471084492118	change:Not|log2FC:0.395289637028772|baseMean:14.471084492118	change:Not|log2FC:-0.231566791615064|baseMean:14.471084492118	change:Not|log2FC:-0.716772894529197|baseMean:14.471084492118	change:Not|log2FC:-0.102315576737573|baseMean:14.471084492118
circRNA_01679|Chr1:115553445_115595480_-	turquoise	0.624239	0.00111336	0.52922	0.00783222	0.448627	0.027887	0.497803	0.01331	0.590374	0.00238897	0.729928	5.1568e-05	0.0223942	0.917277	-0.275461	0.192639	-0.325473	0.120669	-0.246283	0.246006	0.0460826	0.830688	-0.155611	0.46779	0.333256	0.111534	0.504042	0.0120256	0.119448	0.578259	0.609744	0.00155987	change:Not|log2FC:-0.436981907615857|baseMean:4.22870323786511	change:Not|log2FC:-0.499949041852057|baseMean:4.22870323786511	change:Not|log2FC:0.168606173237647|baseMean:4.22870323786511	change:Not|log2FC:-0.377957061607653|baseMean:4.22870323786511	change:Not|log2FC:0.607802651566673|baseMean:4.22870323786511	change:Not|log2FC:0.120726809171573|baseMean:4.22870323786511	change:Not|log2FC:0.459140944296053|baseMean:4.22870323786511	change:Not|log2FC:-0.0629671342362003|baseMean:4.22870323786511		change:Not|log2FC:0.0590248460082044|baseMean:4.22870323786511	change:Not|log2FC:1.04478455918253|baseMean:4.22870323786511	change:Not|log2FC:0.55770871678743|baseMean:4.22870323786511	change:Not|log2FC:0.89612285191191|baseMean:4.22870323786511	change:Not|log2FC:0.668555215089704|baseMean:4.22870323786511	change:Not|log2FC:0.121991980244405|baseMean:4.22870323786511	change:Not|log2FC:1.10775169341873|baseMean:4.22870323786511
circRNA_01683|Chr1:115575635_115595480_-	turquoise	0.472241	0.0198027	0.741959	3.32377e-05	0.571487	0.00353172	0.447406	0.0283675	0.574464	0.00332575	0.791995	4.00305e-06	0.389181	0.0601499	-0.401145	0.052043	-0.140697	0.511983	-0.0847303	0.693845	0.153673	0.473418	0.0433363	0.840649	-0.04222	0.844704	0.605275	0.0017252	-0.133492	0.534037	0.405634	0.0492306	change:Up|log2FC:3.80929220894392|baseMean:3.50451606215134			change:Up|log2FC:3.7043789450343|baseMean:3.50451606215134	change:Up|log2FC:3.17644908586548|baseMean:3.50451606215134		change:Up|log2FC:3.31804189785545|baseMean:3.50451606215134	change:Not|log2FC:-0.34320642481061|baseMean:3.50451606215134		change:Not|log2FC:-0.104913263909626|baseMean:3.50451606215134	change:Not|log2FC:-0.632843123078443|baseMean:3.50451606215134	change:Not|log2FC:0.0970950524991157|baseMean:3.50451606215134	change:Not|log2FC:-0.491250311088468|baseMean:3.50451606215134	change:Not|log2FC:0.439800855065286|baseMean:3.50451606215134	change:Not|log2FC:0.238293160900984|baseMean:3.50451606215134	change:Not|log2FC:-0.289636698267833|baseMean:3.50451606215134
circRNA_01688|Chr1:115791744_115820705_+	turquoise	0.818392	1.02646e-06	0.326763	0.119119	0.262354	0.215535	0.563591	0.00413084	0.579992	0.0029702	0.770728	1.04902e-05	-0.251273	0.23626	-0.375557	0.0705304	-0.298629	0.156347	-0.343169	0.100647	-0.028512	0.894787	0.141486	0.509599	0.0490755	0.819862	0.431891	0.0350742	0.423416	0.039236	0.764422	1.36922e-05	change:Not|log2FC:0.425052291909789|baseMean:5.43638831157465	change:Not|log2FC:-0.438187915300742|baseMean:5.43638831157465	change:Not|log2FC:0.588574344407434|baseMean:5.43638831157465	change:Not|log2FC:1.11505105224956|baseMean:5.43638831157465	change:Not|log2FC:0.654073351604887|baseMean:5.43638831157465	change:Not|log2FC:0.668242602546475|baseMean:5.43638831157465	change:Not|log2FC:1.4650226388904|baseMean:5.43638831157465	change:Not|log2FC:-0.863240207210531|baseMean:5.43638831157465	change:Not|log2FC:0.163522052497645|baseMean:5.43638831157465	change:Not|log2FC:0.689998760339773|baseMean:5.43638831157465	change:Not|log2FC:0.229021059695098|baseMean:5.43638831157465	change:Not|log2FC:0.243190310636686|baseMean:5.43638831157465	change:Not|log2FC:1.03997034698061|baseMean:5.43638831157465	change:Not|log2FC:1.02676225970818|baseMean:5.43638831157465	change:Not|log2FC:1.5532389675503|baseMean:5.43638831157465	change:Not|log2FC:1.09226126690563|baseMean:5.43638831157465
circRNA_01711|Chr1:117506260_117532261_-	yellow	0.261713	0.2167	0.181681	0.395523	0.174404	0.415036	0.425553	0.0381516	0.281042	0.183414	0.267469	0.206393	-0.204719	0.337261	0.230796	0.277905	-0.458239	0.024326	-0.0817057	0.704285	0.128043	0.551005	0.0377625	0.860935	-0.0240502	0.911182	0.142031	0.50795	0.0253623	0.906357	0.11879	0.580368	change:Down|log2FC:-5.13006625433021|baseMean:3.97923706066487	change:Not|log2FC:-1.4424459855877|baseMean:3.97923706066487		change:Not|log2FC:-1.40512305388468|baseMean:3.97923706066487	change:Not|log2FC:-1.94310245567555|baseMean:3.97923706066487	change:Not|log2FC:-1.95480045859062|baseMean:3.97923706066487	change:Not|log2FC:-1.68623710378849|baseMean:3.97923706066487	change:Up|log2FC:3.68762026874251|baseMean:3.97923706066487		change:Up|log2FC:3.72494320044553|baseMean:3.97923706066487	change:Up|log2FC:3.18696379865466|baseMean:3.97923706066487	change:Up|log2FC:3.17526579573959|baseMean:3.97923706066487	change:Up|log2FC:3.44382915054173|baseMean:3.97923706066487	change:Not|log2FC:0.0911474278382411|baseMean:3.97923706066487	change:Not|log2FC:0.0373229317030151|baseMean:3.97923706066487	change:Not|log2FC:-0.500656470087851|baseMean:3.97923706066487
circRNA_01721|Chr1:119147938_119152992_+	black	0.498127	0.0132406	0.607883	0.00162699	0.680949	0.000249592	0.591388	0.00233774	0.698508	0.000146899	0.677434	0.000276367	0.0953158	0.657741	-0.252363	0.234165	-0.2644	0.211846	-0.0428163	0.842537	0.0912852	0.671407	-0.237872	0.263021	0.104001	0.628658	0.630918	0.000947786	-0.0287539	0.893899	0.444065	0.0297171	change:Not|log2FC:-0.105806056057064|baseMean:8.6578252377741	change:Not|log2FC:0.15773961708005|baseMean:8.6578252377741	change:Not|log2FC:-0.00595122008176195|baseMean:8.6578252377741	change:Not|log2FC:-0.875430114821641|baseMean:8.6578252377741	change:Not|log2FC:-0.152421912781498|baseMean:8.6578252377741	change:Not|log2FC:0.0501043583669466|baseMean:8.6578252377741	change:Not|log2FC:-0.189086399194011|baseMean:8.6578252377741	change:Not|log2FC:0.263545673137114|baseMean:8.6578252377741	change:Not|log2FC:0.0998548359753018|baseMean:8.6578252377741	change:Not|log2FC:-0.769624058764577|baseMean:8.6578252377741	change:Not|log2FC:-0.0466158567244343|baseMean:8.6578252377741	change:Not|log2FC:0.15591041442401|baseMean:8.6578252377741	change:Not|log2FC:-0.0832803431369474|baseMean:8.6578252377741	change:Not|log2FC:-0.163690837161812|baseMean:8.6578252377741	change:Not|log2FC:-1.03316973190169|baseMean:8.6578252377741	change:Not|log2FC:-0.310161529861548|baseMean:8.6578252377741
circRNA_01737|Chr1:119728606_119735315_-	turquoise	0.41742	0.0424086	0.494865	0.0139526	0.684923	0.000222073	0.26786	0.205704	0.556577	0.0047328	0.61873	0.00126803	0.108627	0.613382	-0.14701	0.493035	-0.137784	0.520848	-0.0946029	0.660151	-0.112925	0.599328	-0.107264	0.617866	0.0450908	0.834282	0.611349	0.00150389	-0.0568545	0.791877	0.346518	0.0971534	change:Not|log2FC:-0.0465870453088282|baseMean:3.42194022426341			change:Not|log2FC:-0.746411133589971|baseMean:3.42194022426341	change:Not|log2FC:-0.202355221832331|baseMean:3.42194022426341		change:Not|log2FC:-0.0693136812410661|baseMean:3.42194022426341	change:Not|log2FC:-0.38803816726536|baseMean:3.42194022426341		change:Not|log2FC:-0.699824088281143|baseMean:3.42194022426341	change:Not|log2FC:-0.155768176523503|baseMean:3.42194022426341	change:Not|log2FC:0.155427147546688|baseMean:3.42194022426341	change:Not|log2FC:-0.022726635932238|baseMean:3.42194022426341	change:Not|log2FC:-0.459966047312825|baseMean:3.42194022426341	change:Not|log2FC:-0.311785921015783|baseMean:3.42194022426341	change:Not|log2FC:0.232269990741857|baseMean:3.42194022426341
circRNA_01740|Chr1:119735151_119740313_-	turquoise	0.717538	7.92024e-05	0.719181	7.49191e-05	0.765843	1.29038e-05	0.666635	0.000374859	0.84767	1.71485e-07	0.920514	1.90255e-10	0.0204296	0.924513	-0.248162	0.242305	-0.385994	0.0624653	-0.196599	0.35718	0.0853329	0.691772	-0.182264	0.393985	0.126026	0.557345	0.765904	1.28705e-05	0.0357563	0.868259	0.609624	0.0015641	change:Not|log2FC:-0.65509254597887|baseMean:16.5067449458933	change:Not|log2FC:-0.515527555830172|baseMean:16.5067449458933	change:Not|log2FC:-0.291219041552321|baseMean:16.5067449458933	change:Down|log2FC:-0.786635656023815|baseMean:16.5067449458933	change:Not|log2FC:-0.362270367214344|baseMean:16.5067449458933	change:Not|log2FC:-0.208233616332714|baseMean:16.5067449458933	change:Not|log2FC:-0.518054933777917|baseMean:16.5067449458933	change:Not|log2FC:0.139564990148698|baseMean:16.5067449458933	change:Not|log2FC:0.363873504426549|baseMean:16.5067449458933	change:Not|log2FC:-0.131543110044945|baseMean:16.5067449458933	change:Not|log2FC:0.292822178764526|baseMean:16.5067449458933	change:Not|log2FC:0.446858929646156|baseMean:16.5067449458933	change:Not|log2FC:0.137037612200953|baseMean:16.5067449458933	change:Not|log2FC:0.22430851427785|baseMean:16.5067449458933	change:Not|log2FC:-0.271108100193643|baseMean:16.5067449458933	change:Not|log2FC:0.153257188615827|baseMean:16.5067449458933
circRNA_01741|Chr1:119738115_119740313_-	black	0.68179	0.000243533	0.508328	0.0112039	0.594201	0.00220065	0.782617	6.20215e-06	0.823815	7.5542e-07	0.751284	2.32593e-05	-0.319542	0.127987	-0.165174	0.440524	-0.641893	0.000721568	-0.0666808	0.756885	0.105462	0.623817	0.00397911	0.985278	0.0685452	0.750296	0.584739	0.00269107	0.111022	0.605532	0.604105	0.00177086	change:Down|log2FC:-1.87727371570602|baseMean:9.04245686720495	change:Not|log2FC:-0.48573957928553|baseMean:9.04245686720495	change:Not|log2FC:-0.625928369253712|baseMean:9.04245686720495	change:Not|log2FC:-0.685225911224863|baseMean:9.04245686720495	change:Not|log2FC:-0.810735733675197|baseMean:9.04245686720495	change:Not|log2FC:-0.820749713660095|baseMean:9.04245686720495	change:Not|log2FC:-0.692173754489523|baseMean:9.04245686720495	change:Up|log2FC:1.39153413642049|baseMean:9.04245686720495	change:Not|log2FC:1.25134534645231|baseMean:9.04245686720495	change:Not|log2FC:1.19204780448116|baseMean:9.04245686720495	change:Not|log2FC:1.06653798203082|baseMean:9.04245686720495	change:Not|log2FC:1.05652400204592|baseMean:9.04245686720495	change:Not|log2FC:1.1850999612165|baseMean:9.04245686720495	change:Not|log2FC:-0.140188789968182|baseMean:9.04245686720495	change:Not|log2FC:-0.199486331939332|baseMean:9.04245686720495	change:Not|log2FC:-0.324996154389667|baseMean:9.04245686720495
circRNA_01756|Chr1:119905146_119909321_-	turquoise	0.633497	0.000889772	0.765416	1.31363e-05	0.77448	8.91678e-06	0.839017	3.01801e-07	0.904274	1.36109e-09	0.907534	9.44306e-10	0.0826157	0.701139	-0.375165	0.0708479	-0.348021	0.0956143	-0.153858	0.47288	0.0580354	0.78765	-0.019615	0.927515	0.126293	0.556506	0.813255	1.35992e-06	-0.100923	0.638908	0.612632	0.00146038	change:Not|log2FC:0.0494344516442585|baseMean:21.6548740678301	change:Not|log2FC:0.340113272452141|baseMean:21.6548740678301	change:Not|log2FC:0.499888418252015|baseMean:21.6548740678301	change:Not|log2FC:0.419179590387399|baseMean:21.6548740678301	change:Not|log2FC:0.516984837832639|baseMean:21.6548740678301	change:Up|log2FC:0.822531832073783|baseMean:21.6548740678301	change:Not|log2FC:0.466954322470173|baseMean:21.6548740678301	change:Not|log2FC:0.290678820807882|baseMean:21.6548740678301	change:Not|log2FC:0.450453966607757|baseMean:21.6548740678301	change:Not|log2FC:0.369745138743141|baseMean:21.6548740678301	change:Not|log2FC:0.467550386188381|baseMean:21.6548740678301	change:Up|log2FC:0.773097380429524|baseMean:21.6548740678301	change:Not|log2FC:0.417519870825915|baseMean:21.6548740678301	change:Not|log2FC:0.159775145799874|baseMean:21.6548740678301	change:Not|log2FC:0.0790663179352582|baseMean:21.6548740678301	change:Not|log2FC:0.176871565380498|baseMean:21.6548740678301
circRNA_01771|Chr1:121098416_121104566_+	turquoise	0.511998	0.0105375	0.547323	0.00563831	0.536725	0.00684928	0.379218	0.0676159	0.605951	0.00169925	0.685049	0.000221242	0.209829	0.325075	-0.439702	0.0315561	-0.233568	0.272011	-0.0487443	0.821059	0.0301184	0.888894	0.182809	0.392548	-0.0835655	0.69786	0.622427	0.00116234	-0.0297737	0.890158	0.519449	0.00928515	change:Not|log2FC:1.16148679436154|baseMean:3.57294512345989			change:Not|log2FC:1.45874019358554|baseMean:3.57294512345989	change:Not|log2FC:0.604294731423491|baseMean:3.57294512345989	change:Not|log2FC:1.16359126075795|baseMean:3.57294512345989	change:Not|log2FC:1.15524818061103|baseMean:3.57294512345989	change:Not|log2FC:0.0585061091481932|baseMean:3.57294512345989		change:Not|log2FC:0.297253399224001|baseMean:3.57294512345989	change:Not|log2FC:-0.557192062938044|baseMean:3.57294512345989	change:Not|log2FC:0.00210446639641188|baseMean:3.57294512345989	change:Not|log2FC:-0.00623861375050591|baseMean:3.57294512345989	change:Not|log2FC:-0.198021988597987|baseMean:3.57294512345989	change:Not|log2FC:0.238747290075808|baseMean:3.57294512345989	change:Not|log2FC:-0.615698172086238|baseMean:3.57294512345989
circRNA_01779|Chr1:121160753_121168527_+	turquoise	0.740549	3.50361e-05	0.382676	0.0649485	0.43127	0.0353665	0.68551	0.000218235	0.620794	0.00120805	0.772747	9.61557e-06	-0.174937	0.413589	-0.407568	0.0480558	-0.369795	0.0753103	0.0769532	0.720794	-0.256108	0.227062	0.0168705	0.937636	0.0485009	0.821938	0.604709	0.00174718	0.286438	0.174788	0.715783	8.40162e-05	change:Not|log2FC:0.553094236241459|baseMean:4.09575404165669	change:Up|log2FC:2.4591277629292|baseMean:4.09575404165669	change:Not|log2FC:0.7226530726581|baseMean:4.09575404165669	change:Not|log2FC:2.00750800829488|baseMean:4.09575404165669	change:Not|log2FC:1.88283330643993|baseMean:4.09575404165669	change:Not|log2FC:2.24471661950288|baseMean:4.09575404165669	change:Up|log2FC:2.67670221866807|baseMean:4.09575404165669	change:Not|log2FC:1.90603352668775|baseMean:4.09575404165669		change:Not|log2FC:1.45441377205342|baseMean:4.09575404165669	change:Not|log2FC:1.32973907019847|baseMean:4.09575404165669	change:Not|log2FC:1.69162238326142|baseMean:4.09575404165669	change:Up|log2FC:2.12360798242661|baseMean:4.09575404165669	change:Down|log2FC:-1.7364746902711|baseMean:4.09575404165669	change:Not|log2FC:-0.451619754634323|baseMean:4.09575404165669	change:Not|log2FC:-0.57629445648928|baseMean:4.09575404165669
circRNA_01793|Chr1:121192913_121197117_+	turquoise	0.0558972	0.795309	0.578337	0.00307308	0.440604	0.0311686	0.115338	0.591495	0.269104	0.203526	0.421715	0.040116	0.531196	0.00756278	-0.230023	0.279562	0.00982133	0.963671	0.330504	0.114704	0.151701	0.479182	-0.276431	0.191012	0.0478139	0.824422	0.394087	0.0567158	-0.427473	0.0371976	-0.0531903	0.805031	change:Not|log2FC:0.468423414711614|baseMean:9.58328560232489	change:Not|log2FC:0.439659989160522|baseMean:9.58328560232489	change:Not|log2FC:-0.234678507516339|baseMean:9.58328560232489	change:Not|log2FC:-1.14583326965944|baseMean:9.58328560232489	change:Not|log2FC:-0.553607198065084|baseMean:9.58328560232489	change:Not|log2FC:-0.755505161809292|baseMean:9.58328560232489	change:Down|log2FC:-1.63634964341117|baseMean:9.58328560232489	change:Not|log2FC:-0.0287634255510914|baseMean:9.58328560232489	change:Not|log2FC:-0.703101922227952|baseMean:9.58328560232489	change:Down|log2FC:-1.61425668437105|baseMean:9.58328560232489	change:Down|log2FC:-1.0220306127767|baseMean:9.58328560232489	change:Down|log2FC:-1.22392857652091|baseMean:9.58328560232489	change:Down|log2FC:-2.10477305812278|baseMean:9.58328560232489	change:Not|log2FC:-0.674338496676861|baseMean:9.58328560232489	change:Down|log2FC:-1.58549325881996|baseMean:9.58328560232489	change:Down|log2FC:-0.993267187225606|baseMean:9.58328560232489
circRNA_01799|Chr1:121201527_121220450_+	brown	0.133425	0.534242	0.777796	7.70431e-06	0.72182	6.84609e-05	0.548259	0.00554063	0.656654	0.000491633	0.536157	0.00691988	0.422073	0.0399294	-0.23262	0.274017	0.0152586	0.943585	-0.221211	0.298899	0.311437	0.138498	-0.176519	0.409311	0.253675	0.231661	0.434309	0.0339534	-0.384329	0.0637022	0.142172	0.507526	change:Not|log2FC:0.490894422038576|baseMean:6.14921166316242	change:Not|log2FC:-0.667489520583138|baseMean:6.14921166316242	change:Not|log2FC:0.0242735811451138|baseMean:6.14921166316242	change:Not|log2FC:-0.837416409707566|baseMean:6.14921166316242	change:Not|log2FC:-0.222937327706382|baseMean:6.14921166316242	change:Not|log2FC:-0.604697617267625|baseMean:6.14921166316242	change:Down|log2FC:-1.37371217074496|baseMean:6.14921166316242	change:Not|log2FC:-1.15838394262171|baseMean:6.14921166316242	change:Not|log2FC:-0.466620840893463|baseMean:6.14921166316242	change:Down|log2FC:-1.32831083174614|baseMean:6.14921166316242	change:Not|log2FC:-0.713831749744959|baseMean:6.14921166316242	change:Down|log2FC:-1.0955920393062|baseMean:6.14921166316242	change:Down|log2FC:-1.86460659278354|baseMean:6.14921166316242	change:Not|log2FC:0.691763101728251|baseMean:6.14921166316242	change:Not|log2FC:-0.169926889124428|baseMean:6.14921166316242	change:Not|log2FC:0.444552192876755|baseMean:6.14921166316242
circRNA_01807|Chr1:121213867_121216490_+	turquoise	0.693805	0.000169913	0.37005	0.0750939	0.507675	0.0113259	0.506548	0.0115393	0.627497	0.00102973	0.67066	0.000335081	-0.00384573	0.985771	-0.426928	0.0374663	-0.257897	0.223719	-0.200851	0.346665	-0.0279064	0.89701	0.250629	0.237503	0.0214066	0.920914	0.403718	0.050416	0.23783	0.263107	0.642785	0.000705419	change:Not|log2FC:1.43409521348676|baseMean:6.62299720967716	change:Not|log2FC:1.15701818109733|baseMean:6.62299720967716	change:Not|log2FC:1.41547809968836|baseMean:6.62299720967716	change:Up|log2FC:2.15904668225301|baseMean:6.62299720967716	change:Not|log2FC:1.46195623459965|baseMean:6.62299720967716	change:Not|log2FC:1.45037333763311|baseMean:6.62299720967716	change:Up|log2FC:2.17899845369969|baseMean:6.62299720967716	change:Not|log2FC:-0.277077032389427|baseMean:6.62299720967716	change:Not|log2FC:-0.018617113798402|baseMean:6.62299720967716	change:Not|log2FC:0.724951468766248|baseMean:6.62299720967716	change:Not|log2FC:0.0278610211128881|baseMean:6.62299720967716	change:Not|log2FC:0.0162781241463511|baseMean:6.62299720967716	change:Not|log2FC:0.744903240212936|baseMean:6.62299720967716	change:Not|log2FC:0.258459918591025|baseMean:6.62299720967716	change:Not|log2FC:1.00202850115567|baseMean:6.62299720967716	change:Not|log2FC:0.304938053502315|baseMean:6.62299720967716
circRNA_01819|Chr1:121217326_121228255_+	turquoise	0.451347	0.0268392	0.548703	0.00549472	0.434076	0.0340601	0.469783	0.0205429	0.495536	0.0138037	0.68652	0.000211775	0.162354	0.448475	-0.327404	0.118353	-0.208877	0.327323	0.188537	0.377623	0.0430264	0.841774	-0.205848	0.334545	0.11269	0.600091	0.515548	0.00992446	-0.117672	0.58396	0.332975	0.111855	change:Not|log2FC:0.368968769089598|baseMean:12.4881149290057	change:Not|log2FC:0.786453854188711|baseMean:12.4881149290057	change:Not|log2FC:0.056913341276703|baseMean:12.4881149290057	change:Not|log2FC:-0.500474494528449|baseMean:12.4881149290057	change:Not|log2FC:0.144123992327816|baseMean:12.4881149290057	change:Not|log2FC:0.0279272366122235|baseMean:12.4881149290057	change:Not|log2FC:0.134837350789929|baseMean:12.4881149290057	change:Not|log2FC:0.417485085099114|baseMean:12.4881149290057	change:Not|log2FC:-0.312055427812894|baseMean:12.4881149290057	change:Not|log2FC:-0.869443263618046|baseMean:12.4881149290057	change:Not|log2FC:-0.224844776761782|baseMean:12.4881149290057	change:Not|log2FC:-0.341041532477374|baseMean:12.4881149290057	change:Not|log2FC:-0.234131418299669|baseMean:12.4881149290057	change:Not|log2FC:-0.729540512912008|baseMean:12.4881149290057	change:Down|log2FC:-1.28692834871716|baseMean:12.4881149290057	change:Not|log2FC:-0.642329861860896|baseMean:12.4881149290057
circRNA_01820|Chr1:121217326_121230821_+	turquoise	0.569149	0.00370095	0.819836	9.46949e-07	0.787577	4.9333e-06	0.701572	0.000133412	0.832845	4.42851e-07	0.908774	8.1888e-10	0.193965	0.363788	-0.391641	0.0584084	-0.357167	0.0866411	0.0374732	0.861991	0.0945417	0.660358	-0.025666	0.905241	0.0523597	0.808019	0.788022	4.83156e-06	-0.197922	0.353889	0.505646	0.0117125	change:Not|log2FC:0.0242476969400865|baseMean:103.44796646571	change:Not|log2FC:0.448046143267637|baseMean:103.44796646571	change:Not|log2FC:0.0997147771442191|baseMean:103.44796646571	change:Not|log2FC:0.00818035712429133|baseMean:103.44796646571	change:Not|log2FC:-0.0765490530191681|baseMean:103.44796646571	change:Not|log2FC:0.154168464744622|baseMean:103.44796646571	change:Not|log2FC:-0.0273406285218445|baseMean:103.44796646571	change:Not|log2FC:0.42379844632755|baseMean:103.44796646571	change:Not|log2FC:0.0754670802041326|baseMean:103.44796646571	change:Not|log2FC:-0.0160673398157952|baseMean:103.44796646571	change:Not|log2FC:-0.100796749959255|baseMean:103.44796646571	change:Not|log2FC:0.129920767804535|baseMean:103.44796646571	change:Not|log2FC:-0.0515883254619311|baseMean:103.44796646571	change:Not|log2FC:-0.348331366123418|baseMean:103.44796646571	change:Not|log2FC:-0.439865786143345|baseMean:103.44796646571	change:Down|log2FC:-0.524595196286805|baseMean:103.44796646571
circRNA_01822|Chr1:121217326_121235683_+	turquoise	0.679182	0.000262763	0.580528	0.00293747	0.706508	0.000113959	0.649651	0.000591274	0.766609	1.24952e-05	0.854019	1.10755e-07	0.00197313	0.992699	-0.282923	0.180374	-0.260872	0.218234	-0.1067	0.619727	-0.149003	0.487125	0.00623153	0.976945	0.0937376	0.66308	0.68163	0.000244681	0.0178993	0.933841	0.546665	0.00570788	change:Not|log2FC:-0.0487127162780644|baseMean:5.79191464272958	change:Not|log2FC:0.0129432123385181|baseMean:5.79191464272958	change:Not|log2FC:-0.581174189258246|baseMean:5.79191464272958	change:Not|log2FC:0.0461761362303539|baseMean:5.79191464272958	change:Not|log2FC:0.00975872596714695|baseMean:5.79191464272958	change:Not|log2FC:0.242728839287879|baseMean:5.79191464272958	change:Not|log2FC:0.0723233089467893|baseMean:5.79191464272958	change:Not|log2FC:0.0616559286165825|baseMean:5.79191464272958	change:Not|log2FC:-0.532461472980182|baseMean:5.79191464272958	change:Not|log2FC:0.0948888525084183|baseMean:5.79191464272958	change:Not|log2FC:0.0584714422452114|baseMean:5.79191464272958	change:Not|log2FC:0.291441555565943|baseMean:5.79191464272958	change:Not|log2FC:0.121036025224854|baseMean:5.79191464272958	change:Not|log2FC:-0.594117401596764|baseMean:5.79191464272958	change:Not|log2FC:0.0332329238918358|baseMean:5.79191464272958	change:Not|log2FC:-0.00318448637137116|baseMean:5.79191464272958
circRNA_01823|Chr1:121217326_121238262_+	turquoise	0.45395	0.0258665	0.32991	0.115397	0.267143	0.206966	0.629057	0.000991625	0.433596	0.0342809	0.530721	0.00762683	-0.122412	0.568792	-0.239697	0.259267	-0.293962	0.163237	0.0164627	0.939141	-0.03446	0.872996	-0.0823373	0.702101	0.247671	0.24327	0.307056	0.144431	0.0792663	0.712743	0.424611	0.0386267	change:Not|log2FC:-0.291089188829167|baseMean:4.75894843449375	change:Not|log2FC:0.325609264686631|baseMean:4.75894843449375	change:Not|log2FC:-0.314949198048694|baseMean:4.75894843449375	change:Not|log2FC:-0.315283060495975|baseMean:4.75894843449375	change:Not|log2FC:0.197539045654474|baseMean:4.75894843449375	change:Not|log2FC:-0.312705162556352|baseMean:4.75894843449375	change:Not|log2FC:0.258873597585459|baseMean:4.75894843449375	change:Not|log2FC:0.616698453515798|baseMean:4.75894843449375	change:Not|log2FC:-0.0238600092195263|baseMean:4.75894843449375	change:Not|log2FC:-0.0241938716668077|baseMean:4.75894843449375	change:Not|log2FC:0.488628234483641|baseMean:4.75894843449375	change:Not|log2FC:-0.0216159737271851|baseMean:4.75894843449375	change:Not|log2FC:0.549962786414626|baseMean:4.75894843449375	change:Not|log2FC:-0.640558462735325|baseMean:4.75894843449375	change:Not|log2FC:-0.640892325182606|baseMean:4.75894843449375	change:Not|log2FC:-0.128070219032157|baseMean:4.75894843449375
circRNA_01826|Chr1:121220383_121230821_+	turquoise	0.444405	0.0295775	0.640794	0.000741884	0.55525	0.00485454	0.471542	0.0200109	0.605341	0.00172265	0.673701	0.000307506	0.27082	0.200547	-0.539757	0.00648259	-0.214924	0.313191	0.0996685	0.643103	0.0442128	0.837467	0.140891	0.511397	0.0832347	0.699001	0.378068	0.0685214	0.00860532	0.968167	0.494419	0.0140524	change:Not|log2FC:1.41359844073169|baseMean:4.98384056748073	change:Not|log2FC:1.55059999795031|baseMean:4.98384056748073	change:Not|log2FC:1.05692518940347|baseMean:4.98384056748073	change:Not|log2FC:1.33935790123677|baseMean:4.98384056748073	change:Not|log2FC:0.967161287365913|baseMean:4.98384056748073	change:Not|log2FC:0.732740324213743|baseMean:4.98384056748073	change:Not|log2FC:1.22252995255314|baseMean:4.98384056748073	change:Not|log2FC:0.137001557218615|baseMean:4.98384056748073	change:Not|log2FC:-0.356673251328227|baseMean:4.98384056748073	change:Not|log2FC:-0.0742405394949261|baseMean:4.98384056748073	change:Not|log2FC:-0.446437153365781|baseMean:4.98384056748073	change:Not|log2FC:-0.680858116517952|baseMean:4.98384056748073	change:Not|log2FC:-0.191068488178557|baseMean:4.98384056748073	change:Not|log2FC:-0.493674808546843|baseMean:4.98384056748073	change:Not|log2FC:-0.211242096713542|baseMean:4.98384056748073	change:Not|log2FC:-0.583438710584397|baseMean:4.98384056748073
circRNA_01830|Chr1:121317192_121318331_-	black	-0.110573	0.607	0.278057	0.188309	0.31488	0.13396	0.396622	0.0550012	0.342434	0.101427	0.0425565	0.843481	0.030663	0.886897	0.0212122	0.92163	-0.106624	0.619978	-0.0736323	0.732403	0.241561	0.255468	-0.106885	0.619117	0.293342	0.164168	0.0616862	0.774618	-0.33066	0.114523	-0.06272	0.770938	change:Not|log2FC:-0.412930827554001|baseMean:4.33666674674954	change:Not|log2FC:-0.883784077488919|baseMean:4.33666674674954	change:Not|log2FC:-0.714316300357474|baseMean:4.33666674674954	change:Not|log2FC:-1.30661911377463|baseMean:4.33666674674954	change:Not|log2FC:-0.754811061688277|baseMean:4.33666674674954	change:Down|log2FC:-1.74616387744906|baseMean:4.33666674674954	change:Not|log2FC:-1.02528574785882|baseMean:4.33666674674954	change:Not|log2FC:-0.470853249934918|baseMean:4.33666674674954	change:Not|log2FC:-0.301385472803473|baseMean:4.33666674674954	change:Not|log2FC:-0.893688286220626|baseMean:4.33666674674954	change:Not|log2FC:-0.341880234134276|baseMean:4.33666674674954	change:Not|log2FC:-1.33323304989506|baseMean:4.33666674674954	change:Not|log2FC:-0.612354920304817|baseMean:4.33666674674954	change:Not|log2FC:0.169467777131445|baseMean:4.33666674674954	change:Not|log2FC:-0.422835036285708|baseMean:4.33666674674954	change:Not|log2FC:0.128973015800642|baseMean:4.33666674674954
circRNA_01834|Chr1:121330342_121335034_-	turquoise	0.756659	1.88004e-05	0.643349	0.000695372	0.679929	0.000257125	0.755005	2.0084e-05	0.834964	3.88901e-07	0.92041	1.92917e-10	0.0225524	0.916694	-0.347297	0.0963537	-0.255633	0.227954	-0.0735116	0.732826	-0.0775533	0.718703	-0.132028	0.538569	-0.0444626	0.836561	0.845322	2.00585e-07	0.0851637	0.692354	0.618102	0.00128678	change:Not|log2FC:0.328203574196602|baseMean:21.7642173334639	change:Not|log2FC:0.386451831328032|baseMean:21.7642173334639	change:Not|log2FC:-0.0567773753999181|baseMean:21.7642173334639	change:Not|log2FC:-0.0980819692320264|baseMean:21.7642173334639	change:Not|log2FC:-0.121587398721992|baseMean:21.7642173334639	change:Not|log2FC:0.615783453253304|baseMean:21.7642173334639	change:Not|log2FC:0.569567301649198|baseMean:21.7642173334639	change:Not|log2FC:0.0582482571314299|baseMean:21.7642173334639	change:Not|log2FC:-0.38498094959652|baseMean:21.7642173334639	change:Not|log2FC:-0.426285543428629|baseMean:21.7642173334639	change:Not|log2FC:-0.449790972918594|baseMean:21.7642173334639	change:Not|log2FC:0.287579879056702|baseMean:21.7642173334639	change:Not|log2FC:0.241363727452596|baseMean:21.7642173334639	change:Not|log2FC:-0.44322920672795|baseMean:21.7642173334639	change:Not|log2FC:-0.484533800560059|baseMean:21.7642173334639	change:Not|log2FC:-0.508039230050024|baseMean:21.7642173334639
circRNA_01837|Chr1:121330342_121350467_-	black	0.36633	0.0783008	0.55829	0.00457938	0.540657	0.00637694	0.359735	0.0842395	0.551067	0.00525587	0.505938	0.0116561	0.183857	0.389791	-0.243771	0.251012	-0.330801	0.114359	-0.241492	0.255608	0.404314	0.0500451	-0.0602411	0.77977	0.0720667	0.737896	0.351555	0.0920688	0.0483689	0.822415	0.428169	0.0368567	change:Not|log2FC:-1.41088094797145|baseMean:3.60174915103191			change:Not|log2FC:0.146630267044682|baseMean:3.60174915103191	change:Not|log2FC:0.385225199359436|baseMean:3.60174915103191	change:Not|log2FC:0.355370600332672|baseMean:3.60174915103191	change:Not|log2FC:0.442626857770969|baseMean:3.60174915103191	change:Not|log2FC:0.689248158408433|baseMean:3.60174915103191		change:Not|log2FC:1.55751121501614|baseMean:3.60174915103191	change:Not|log2FC:1.79610614733089|baseMean:3.60174915103191	change:Not|log2FC:1.76625154830413|baseMean:3.60174915103191	change:Not|log2FC:1.85350780574242|baseMean:3.60174915103191	change:Up|log2FC:2.0915442760527|baseMean:3.60174915103191	change:Not|log2FC:0.868263056607702|baseMean:3.60174915103191	change:Not|log2FC:1.10685798892246|baseMean:3.60174915103191
circRNA_01853|Chr1:121343117_121348284_-	black	0.675565	0.0002916	0.665158	0.00039045	0.803751	2.23902e-06	0.640315	0.000750903	0.884372	9.88058e-09	0.851829	1.29071e-07	-0.0605638	0.778619	-0.30899	0.141791	-0.358957	0.0849616	-0.114869	0.593014	-0.0195055	0.927919	-0.167521	0.433964	0.141278	0.510227	0.749486	2.49461e-05	0.079079	0.713394	0.640795	0.000741864	change:Not|log2FC:-0.633147298970119|baseMean:17.8002729351018	change:Not|log2FC:0.422616548730647|baseMean:17.8002729351018	change:Not|log2FC:0.354028306516362|baseMean:17.8002729351018	change:Not|log2FC:-0.122559565357835|baseMean:17.8002729351018	change:Not|log2FC:0.601570248388481|baseMean:17.8002729351018	change:Up|log2FC:0.909002115176778|baseMean:17.8002729351018	change:Not|log2FC:0.696677570088732|baseMean:17.8002729351018	change:Up|log2FC:1.05576384770077|baseMean:17.8002729351018	change:Not|log2FC:0.987175605486481|baseMean:17.8002729351018	change:Not|log2FC:0.510587733612284|baseMean:17.8002729351018	change:Up|log2FC:1.2347175473586|baseMean:17.8002729351018	change:Up|log2FC:1.5421494141469|baseMean:17.8002729351018	change:Up|log2FC:1.32982486905885|baseMean:17.8002729351018	change:Not|log2FC:-0.0685882422142846|baseMean:17.8002729351018	change:Not|log2FC:-0.545176114088482|baseMean:17.8002729351018	change:Not|log2FC:0.178953699657834|baseMean:17.8002729351018
circRNA_01865|Chr1:121731741_121738042_+	turquoise	0.297216	0.158411	0.491912	0.0146241	0.36992	0.0752039	0.656253	0.000496913	0.491363	0.0147518	0.554441	0.00493012	0.0300686	0.889077	-0.0948456	0.65933	-0.190535	0.372498	-0.0694136	0.747232	-0.117479	0.584584	-0.00238884	0.991161	0.106637	0.619934	0.616049	0.00134975	-0.248025	0.242575	0.26009	0.219667	change:Not|log2FC:-0.527501355883012|baseMean:6.87573858901523	change:Not|log2FC:-0.596768965560581|baseMean:6.87573858901523	change:Not|log2FC:-1.24145113639019|baseMean:6.87573858901523	change:Not|log2FC:-0.692871172052691|baseMean:6.87573858901523	change:Not|log2FC:-0.594858421573236|baseMean:6.87573858901523	change:Not|log2FC:-0.31177126239199|baseMean:6.87573858901523	change:Not|log2FC:-0.84168284960298|baseMean:6.87573858901523	change:Not|log2FC:-0.069267609677569|baseMean:6.87573858901523	change:Not|log2FC:-0.713949780507177|baseMean:6.87573858901523	change:Not|log2FC:-0.165369816169679|baseMean:6.87573858901523	change:Not|log2FC:-0.0673570656902244|baseMean:6.87573858901523	change:Not|log2FC:0.215730093491022|baseMean:6.87573858901523	change:Not|log2FC:-0.314181493719968|baseMean:6.87573858901523	change:Not|log2FC:-0.644682170829608|baseMean:6.87573858901523	change:Not|log2FC:-0.0961022064921096|baseMean:6.87573858901523	change:Not|log2FC:0.00191054398734467|baseMean:6.87573858901523
circRNA_01874|Chr1:121888700_121896972_+	black	0.486295	0.0159741	0.478608	0.0179853	0.756758	1.87254e-05	0.649825	0.000588591	0.809014	1.70449e-06	0.593721	0.00222354	-0.232609	0.274041	-0.268752	0.204141	-0.422522	0.0396967	0.0264838	0.902235	-0.144416	0.500779	-0.00134811	0.995012	0.260473	0.218963	0.503967	0.0120404	0.0461136	0.830576	0.554367	0.00493705	change:Not|log2FC:-2.08733131331344|baseMean:4.7318899476298	change:Not|log2FC:0.533422546983629|baseMean:4.7318899476298	change:Not|log2FC:-0.490283213819959|baseMean:4.7318899476298	change:Not|log2FC:0.140470894523392|baseMean:4.7318899476298	change:Not|log2FC:0.585622184916866|baseMean:4.7318899476298	change:Not|log2FC:0.287033162386668|baseMean:4.7318899476298	change:Not|log2FC:-0.394496806704178|baseMean:4.7318899476298	change:Up|log2FC:2.62075386029707|baseMean:4.7318899476298	change:Not|log2FC:1.59704809949348|baseMean:4.7318899476298	change:Not|log2FC:2.22780220783683|baseMean:4.7318899476298	change:Up|log2FC:2.67295349823031|baseMean:4.7318899476298	change:Not|log2FC:2.37436447570011|baseMean:4.7318899476298	change:Not|log2FC:1.69283450660926|baseMean:4.7318899476298	change:Not|log2FC:-1.02370576080359|baseMean:4.7318899476298	change:Not|log2FC:-0.392951652460237|baseMean:4.7318899476298	change:Not|log2FC:0.0521996379332374|baseMean:4.7318899476298
circRNA_01883|Chr1:122494128_122514658_-	turquoise	0.697254	0.000152752	0.550398	0.00532258	0.566185	0.00392524	0.811308	1.5095e-06	0.805203	2.07839e-06	0.801212	2.54655e-06	-0.12943	0.546663	-0.401766	0.0516464	-0.41669	0.0428083	0.0480916	0.823418	-0.146926	0.493283	0.0210083	0.922381	0.161364	0.451284	0.616147	0.00134667	0.118771	0.580428	0.672303	0.000319929	change:Not|log2FC:-0.234982953071871|baseMean:10.1868231513067	change:Not|log2FC:0.6783582636095|baseMean:10.1868231513067	change:Not|log2FC:-0.177234847465258|baseMean:10.1868231513067	change:Not|log2FC:0.290392550423844|baseMean:10.1868231513067	change:Not|log2FC:0.274717347848813|baseMean:10.1868231513067	change:Not|log2FC:0.259356906266506|baseMean:10.1868231513067	change:Not|log2FC:0.486844557035158|baseMean:10.1868231513067	change:Not|log2FC:0.913341216681371|baseMean:10.1868231513067	change:Not|log2FC:0.0577481056066127|baseMean:10.1868231513067	change:Not|log2FC:0.525375503495715|baseMean:10.1868231513067	change:Not|log2FC:0.509700300920684|baseMean:10.1868231513067	change:Not|log2FC:0.494339859338378|baseMean:10.1868231513067	change:Not|log2FC:0.721827510107029|baseMean:10.1868231513067	change:Not|log2FC:-0.855593111074759|baseMean:10.1868231513067	change:Not|log2FC:-0.387965713185657|baseMean:10.1868231513067	change:Not|log2FC:-0.403640915760688|baseMean:10.1868231513067
circRNA_01955|Chr1:127066890_127068976_-	turquoise	0.749767	2.46751e-05	0.481978	0.0170795	0.58191	0.00285458	0.725481	6.03119e-05	0.756862	1.86476e-05	0.763994	1.39381e-05	-0.100234	0.641212	-0.328331	0.117253	-0.284353	0.178086	-0.185326	0.38595	0.0471763	0.826728	-0.120336	0.575415	-0.0058471	0.978367	0.619454	0.00124672	0.257563	0.22434	0.648885	0.000603153	change:Not|log2FC:0.0917461489246885|baseMean:5.98196478290298	change:Not|log2FC:-0.0329417847968574|baseMean:5.98196478290298	change:Not|log2FC:0.258266226068664|baseMean:5.98196478290298	change:Not|log2FC:-0.11832891883433|baseMean:5.98196478290298	change:Not|log2FC:-0.0306512363957108|baseMean:5.98196478290298	change:Not|log2FC:0.39477801204819|baseMean:5.98196478290298	change:Not|log2FC:0.779610518303647|baseMean:5.98196478290298	change:Not|log2FC:-0.124687933721546|baseMean:5.98196478290298	change:Not|log2FC:0.166520077143976|baseMean:5.98196478290298	change:Not|log2FC:-0.210075067759019|baseMean:5.98196478290298	change:Not|log2FC:-0.122397385320399|baseMean:5.98196478290298	change:Not|log2FC:0.303031863123502|baseMean:5.98196478290298	change:Not|log2FC:0.687864369378959|baseMean:5.98196478290298	change:Not|log2FC:0.291208010865522|baseMean:5.98196478290298	change:Not|log2FC:-0.0853871340374727|baseMean:5.98196478290298	change:Not|log2FC:0.00229054840114666|baseMean:5.98196478290298
circRNA_01959|Chr1:127175568_127207695_-	turquoise	0.416089	0.0431397	0.625482	0.00108077	0.617816	0.0012954	0.512171	0.0105069	0.677401	0.000276636	0.713956	8.92986e-05	0.101945	0.635499	-0.29282	0.164955	-0.323213	0.12342	0.0740615	0.730899	-0.169195	0.429319	0.177663	0.406233	0.17912	0.402331	0.604222	0.00176627	-0.249837	0.239037	0.404152	0.0501457	change:Not|log2FC:-0.475768610456074|baseMean:3.90756361831144			change:Not|log2FC:1.35288351938147|baseMean:3.90756361831144	change:Not|log2FC:1.08419910059268|baseMean:3.90756361831144	change:Not|log2FC:1.15676510047413|baseMean:3.90756361831144	change:Not|log2FC:0.741812632772529|baseMean:3.90756361831144	change:Not|log2FC:1.8339328076793|baseMean:3.90756361831144		change:Not|log2FC:1.82865212983754|baseMean:3.90756361831144	change:Not|log2FC:1.55996771104876|baseMean:3.90756361831144	change:Not|log2FC:1.63253371093021|baseMean:3.90756361831144	change:Not|log2FC:1.2175812432286|baseMean:3.90756361831144	change:Not|log2FC:-1.39704370789529|baseMean:3.90756361831144	change:Not|log2FC:-0.00528067784175715|baseMean:3.90756361831144	change:Not|log2FC:-0.273965096630544|baseMean:3.90756361831144
circRNA_01961|Chr1:127195769_127196307_-	turquoise	0.857804	8.45042e-08	0.426624	0.0376172	0.480606	0.0174436	0.583506	0.00276137	0.671139	0.000330597	0.871636	2.93227e-08	-0.19578	0.359229	-0.32508	0.121144	-0.344378	0.0993748	-0.199635	0.349654	-0.186946	0.381737	0.0638168	0.76704	0.0465513	0.828991	0.667007	0.000371022	0.278664	0.187306	0.741351	3.40037e-05	change:Not|log2FC:-0.233397119221936|baseMean:13.9105545139026	change:Not|log2FC:-0.0666770548525832|baseMean:13.9105545139026	change:Not|log2FC:-0.462537152819265|baseMean:13.9105545139026	change:Not|log2FC:0.415667119931586|baseMean:13.9105545139026	change:Not|log2FC:0.169784995821566|baseMean:13.9105545139026	change:Not|log2FC:0.431810375182805|baseMean:13.9105545139026	change:Not|log2FC:0.586751063701529|baseMean:13.9105545139026	change:Not|log2FC:0.166720064369353|baseMean:13.9105545139026	change:Not|log2FC:-0.229140033597328|baseMean:13.9105545139026	change:Not|log2FC:0.649064239153522|baseMean:13.9105545139026	change:Not|log2FC:0.403182115043502|baseMean:13.9105545139026	change:Not|log2FC:0.665207494404742|baseMean:13.9105545139026	change:Not|log2FC:0.820148182923465|baseMean:13.9105545139026	change:Not|log2FC:-0.395860097966681|baseMean:13.9105545139026	change:Not|log2FC:0.482344174784169|baseMean:13.9105545139026	change:Not|log2FC:0.236462050674149|baseMean:13.9105545139026
circRNA_01963|Chr1:127195769_127207695_-	black	0.534139	0.0071757	0.757699	1.80303e-05	0.663505	0.000408565	0.822777	8.01735e-07	0.828579	5.7211e-07	0.79442	3.56164e-06	0.0439504	0.838419	-0.373183	0.072471	-0.362769	0.0814669	-0.161666	0.450428	0.222123	0.296861	-0.167856	0.433033	0.3597	0.0842723	0.587934	0.00251603	-0.104283	0.627724	0.563633	0.00412743	change:Not|log2FC:-0.0539056112274194|baseMean:21.2179031021218	change:Not|log2FC:0.307573759567112|baseMean:21.2179031021218	change:Not|log2FC:0.728695159108552|baseMean:21.2179031021218	change:Not|log2FC:-0.0706298206710338|baseMean:21.2179031021218	change:Not|log2FC:0.843835239848668|baseMean:21.2179031021218	change:Not|log2FC:0.496046174144641|baseMean:21.2179031021218	change:Not|log2FC:0.590692203702417|baseMean:21.2179031021218	change:Not|log2FC:0.361479370794531|baseMean:21.2179031021218	change:Not|log2FC:0.782600770335971|baseMean:21.2179031021218	change:Not|log2FC:-0.0167242094436144|baseMean:21.2179031021218	change:Up|log2FC:0.897740851076087|baseMean:21.2179031021218	change:Not|log2FC:0.549951785372061|baseMean:21.2179031021218	change:Not|log2FC:0.644597814929836|baseMean:21.2179031021218	change:Not|log2FC:0.42112139954144|baseMean:21.2179031021218	change:Not|log2FC:-0.378203580238145|baseMean:21.2179031021218	change:Not|log2FC:0.536261480281556|baseMean:21.2179031021218
circRNA_01964|Chr1:127200325_127207695_-	turquoise	0.625092	0.00109092	0.738419	3.79152e-05	0.68915	0.000195728	0.535793	0.00696547	0.738839	3.73318e-05	0.86926	3.54662e-08	0.209892	0.324925	-0.340076	0.103956	-0.283907	0.178799	-0.130931	0.541982	0.134317	0.531489	0.00733551	0.972862	0.0265269	0.902077	0.633312	0.000893834	-0.0465785	0.828892	0.504168	0.0120006	change:Not|log2FC:0.95234133843461|baseMean:3.876255024572			change:Not|log2FC:1.94268845976225|baseMean:3.876255024572	change:Not|log2FC:1.74009282097149|baseMean:3.876255024572	change:Not|log2FC:2.31056139135963|baseMean:3.876255024572	change:Not|log2FC:2.2266822402127|baseMean:3.876255024572	change:Not|log2FC:0.720178962930295|baseMean:3.876255024572		change:Not|log2FC:0.990347121327637|baseMean:3.876255024572	change:Not|log2FC:0.787751482536884|baseMean:3.876255024572	change:Not|log2FC:1.35822005292502|baseMean:3.876255024572	change:Not|log2FC:1.27434090177809|baseMean:3.876255024572	change:Not|log2FC:0.510118292927876|baseMean:3.876255024572	change:Not|log2FC:0.270168158397342|baseMean:3.876255024572	change:Not|log2FC:0.0675725196065889|baseMean:3.876255024572
circRNA_01971|Chr1:127746552_127748026_+	black	0.650547	0.000577612	0.615558	0.00136518	0.638291	0.000790023	0.753022	2.17246e-05	0.818646	1.01204e-06	0.75948	1.67769e-05	0.0547207	0.799531	-0.52668	0.0081904	-0.464982	0.0220539	0.0118805	0.956061	0.112053	0.602165	0.192981	0.366274	0.0335315	0.876393	0.564109	0.00408912	0.0771062	0.720261	0.68689	0.000209448	change:Not|log2FC:0.444748562316761|baseMean:6.75432938223197	change:Up|log2FC:1.62262751365421|baseMean:6.75432938223197	change:Not|log2FC:1.4167615384693|baseMean:6.75432938223197	change:Up|log2FC:1.6609957037558|baseMean:6.75432938223197	change:Not|log2FC:1.12111271215054|baseMean:6.75432938223197	change:Not|log2FC:1.2774564570066|baseMean:6.75432938223197	change:Up|log2FC:1.62744387539285|baseMean:6.75432938223197	change:Not|log2FC:1.17787895133745|baseMean:6.75432938223197	change:Not|log2FC:0.972012976152538|baseMean:6.75432938223197	change:Not|log2FC:1.21624714143904|baseMean:6.75432938223197	change:Not|log2FC:0.67636414983378|baseMean:6.75432938223197	change:Not|log2FC:0.832707894689835|baseMean:6.75432938223197	change:Not|log2FC:1.18269531307609|baseMean:6.75432938223197	change:Not|log2FC:-0.205865975184915|baseMean:6.75432938223197	change:Not|log2FC:0.0383681901015905|baseMean:6.75432938223197	change:Not|log2FC:-0.501514801503673|baseMean:6.75432938223197
circRNA_01972|Chr1:127746552_127748761_+	turquoise	0.814116	1.29807e-06	0.535635	0.00698538	0.585316	0.00265874	0.742748	3.22678e-05	0.808718	1.73129e-06	0.889626	6.07566e-09	-0.1075	0.617091	-0.412401	0.0452167	-0.361514	0.0826055	-0.281751	0.182264	-0.0479458	0.823945	0.279528	0.185884	-0.0281834	0.895993	0.598946	0.00198479	0.25332	0.232337	0.761418	1.5501e-05	change:Not|log2FC:0.140292276431859|baseMean:30.6130454299774	change:Not|log2FC:-0.0882665063494136|baseMean:30.6130454299774	change:Not|log2FC:0.179568680549261|baseMean:30.6130454299774	change:Up|log2FC:0.912519717916917|baseMean:30.6130454299774	change:Not|log2FC:0.0892449235611946|baseMean:30.6130454299774	change:Not|log2FC:0.395142786526902|baseMean:30.6130454299774	change:Up|log2FC:1.06214920517007|baseMean:30.6130454299774	change:Not|log2FC:-0.228558782781273|baseMean:30.6130454299774	change:Not|log2FC:0.0392764041174011|baseMean:30.6130454299774	change:Up|log2FC:0.772227441485057|baseMean:30.6130454299774	change:Not|log2FC:-0.0510473528706648|baseMean:30.6130454299774	change:Not|log2FC:0.254850510095043|baseMean:30.6130454299774	change:Up|log2FC:0.921856928738209|baseMean:30.6130454299774	change:Not|log2FC:0.267835186898674|baseMean:30.6130454299774	change:Up|log2FC:1.00078622426633|baseMean:30.6130454299774	change:Not|log2FC:0.177511429910608|baseMean:30.6130454299774
circRNA_02035|Chr1:128401431_128418449_+	brown	0.00877847	0.967527	0.522581	0.00879697	0.488919	0.0153314	0.124354	0.56263	0.304898	0.147419	0.320393	0.126918	0.510552	0.0107961	-0.236713	0.265422	0.0781705	0.716554	0.167205	0.434846	0.239272	0.260137	-0.245157	0.248241	-0.0356644	0.868594	0.374728	0.0712034	-0.341841	0.102058	-0.0249805	0.90776	change:Not|log2FC:1.12928328882208|baseMean:2.63495049088016			change:Not|log2FC:-1.10591929269016|baseMean:2.63495049088016			change:Not|log2FC:-0.347475497919345|baseMean:2.63495049088016			change:Not|log2FC:-2.23520258151224|baseMean:2.63495049088016	change:Not|log2FC:-1.45220939954876|baseMean:2.63495049088016	change:Not|log2FC:-1.18043978255746|baseMean:2.63495049088016	change:Not|log2FC:-1.47675878674143|baseMean:2.63495049088016	change:Not|log2FC:-0.197117920608265|baseMean:2.63495049088016	change:Not|log2FC:-1.83501523935724|baseMean:2.63495049088016	change:Not|log2FC:-1.05202205739377|baseMean:2.63495049088016
circRNA_02053|Chr1:128517403_128521610_+	turquoise	0.627814	0.00102189	0.58718	0.00255647	0.511995	0.0105381	0.813197	1.36412e-06	0.72152	6.91677e-05	0.780534	6.81603e-06	-0.0825249	0.701453	-0.284098	0.178492	-0.389329	0.0600441	-0.156061	0.466489	-0.0211862	0.921725	-0.0253221	0.906505	0.293017	0.164658	0.519568	0.00926633	0.0634123	0.768477	0.600455	0.00192005	change:Not|log2FC:-0.889013835082475|baseMean:4.7520225088834	change:Not|log2FC:-0.0130581699675046|baseMean:4.7520225088834	change:Not|log2FC:-0.0530336093996153|baseMean:4.7520225088834	change:Not|log2FC:0.0679753091803856|baseMean:4.7520225088834	change:Not|log2FC:0.532109489714751|baseMean:4.7520225088834	change:Not|log2FC:0.236516572957542|baseMean:4.7520225088834	change:Not|log2FC:1.22834198555848|baseMean:4.7520225088834	change:Not|log2FC:0.87595566511497|baseMean:4.7520225088834	change:Not|log2FC:0.83598022568286|baseMean:4.7520225088834	change:Not|log2FC:0.95698914426286|baseMean:4.7520225088834	change:Not|log2FC:1.42112332479723|baseMean:4.7520225088834	change:Not|log2FC:1.12553040804002|baseMean:4.7520225088834	change:Up|log2FC:2.11735582064095|baseMean:4.7520225088834	change:Not|log2FC:-0.0399754394321107|baseMean:4.7520225088834	change:Not|log2FC:0.0810334791478902|baseMean:4.7520225088834	change:Not|log2FC:0.545167659682256|baseMean:4.7520225088834
circRNA_02087|Chr1:129106542_129114618_+	turquoise	0.439422	0.0316773	0.782553	6.22021e-06	0.622666	0.00115576	0.735453	4.22708e-05	0.720484	7.16664e-05	0.805278	2.07035e-06	0.1624	0.448345	-0.379286	0.0675626	-0.392084	0.0580988	-0.0460166	0.830927	0.124527	0.562083	0.103974	0.628749	0.299475	0.15512	0.526655	0.0081939	-0.237244	0.26432	0.476597	0.018544	change:Not|log2FC:-0.17351454566964|baseMean:27.1260534912675	change:Not|log2FC:0.484778997396645|baseMean:27.1260534912675	change:Not|log2FC:0.415133462848763|baseMean:27.1260534912675	change:Not|log2FC:0.497012238588973|baseMean:27.1260534912675	change:Not|log2FC:0.594513930810286|baseMean:27.1260534912675	change:Not|log2FC:0.22219385056929|baseMean:27.1260534912675	change:Not|log2FC:0.493491120372449|baseMean:27.1260534912675	change:Not|log2FC:0.658293543066285|baseMean:27.1260534912675	change:Not|log2FC:0.588648008518403|baseMean:27.1260534912675	change:Not|log2FC:0.670526784258613|baseMean:27.1260534912675	change:Not|log2FC:0.768028476479925|baseMean:27.1260534912675	change:Not|log2FC:0.39570839623893|baseMean:27.1260534912675	change:Not|log2FC:0.667005666042089|baseMean:27.1260534912675	change:Not|log2FC:-0.0696455345478818|baseMean:27.1260534912675	change:Not|log2FC:0.012233241192328|baseMean:27.1260534912675	change:Not|log2FC:0.10973493341364|baseMean:27.1260534912675
circRNA_02111|Chr1:129651197_129662208_-	black	0.314104	0.134974	0.538572	0.00662386	0.388625	0.060549	0.626063	0.00106585	0.530532	0.00765247	0.509231	0.0110368	0.0613276	0.775896	-0.331601	0.113433	-0.465073	0.0220242	0.0625487	0.771548	0.408128	0.0477201	0.0111177	0.95888	0.174237	0.415487	0.146264	0.495257	-0.00562133	0.979202	0.380805	0.0663813	change:Not|log2FC:-0.480562955983802|baseMean:15.4996966341544	change:Not|log2FC:-0.000653645984196177|baseMean:15.4996966341544	change:Not|log2FC:0.00518242352080259|baseMean:15.4996966341544	change:Not|log2FC:-0.374749016559777|baseMean:15.4996966341544	change:Not|log2FC:-0.41222463796554|baseMean:15.4996966341544	change:Down|log2FC:-1.08652332568171|baseMean:15.4996966341544	change:Not|log2FC:-0.256229368540284|baseMean:15.4996966341544	change:Not|log2FC:0.479909309999606|baseMean:15.4996966341544	change:Not|log2FC:0.485745379504605|baseMean:15.4996966341544	change:Not|log2FC:0.105813939424025|baseMean:15.4996966341544	change:Not|log2FC:0.0683383180182615|baseMean:15.4996966341544	change:Not|log2FC:-0.605960369697907|baseMean:15.4996966341544	change:Not|log2FC:0.224333587443518|baseMean:15.4996966341544	change:Not|log2FC:0.00583606950499876|baseMean:15.4996966341544	change:Not|log2FC:-0.37409537057558|baseMean:15.4996966341544	change:Not|log2FC:-0.411570991981344|baseMean:15.4996966341544
circRNA_02115|Chr1:129659979_129662208_-	black	0.421845	0.0400482	0.599151	0.0019759	0.554366	0.00493721	0.716194	8.28682e-05	0.674992	0.000296414	0.665367	0.000388217	0.0108322	0.959935	-0.272829	0.197097	-0.35809	0.085772	-0.218544	0.304912	-0.0102634	0.962037	0.172537	0.420125	0.409546	0.0468774	0.396994	0.0547533	-0.11935	0.578572	0.49918	0.0130171	change:Not|log2FC:-0.784407328618732|baseMean:4.8685713247455	change:Not|log2FC:-0.345067149793208|baseMean:4.8685713247455	change:Not|log2FC:0.0486440867468669|baseMean:4.8685713247455	change:Not|log2FC:0.595187431915978|baseMean:4.8685713247455	change:Not|log2FC:0.770291733979292|baseMean:4.8685713247455	change:Not|log2FC:0.106034428197406|baseMean:4.8685713247455	change:Not|log2FC:-0.430883994447221|baseMean:4.8685713247455	change:Not|log2FC:0.439340178825523|baseMean:4.8685713247455	change:Not|log2FC:0.833051415365599|baseMean:4.8685713247455	change:Not|log2FC:1.37959476053471|baseMean:4.8685713247455	change:Not|log2FC:1.55469906259802|baseMean:4.8685713247455	change:Not|log2FC:0.890441756816138|baseMean:4.8685713247455	change:Not|log2FC:0.353523334171511|baseMean:4.8685713247455	change:Not|log2FC:0.393711236540075|baseMean:4.8685713247455	change:Not|log2FC:0.940254581709186|baseMean:4.8685713247455	change:Not|log2FC:1.1153588837725|baseMean:4.8685713247455
circRNA_02116|Chr1:129687076_129688206_-	turquoise	0.579078	0.00302666	0.728954	5.33815e-05	0.739977	3.57901e-05	0.543782	0.00602116	0.723703	6.41563e-05	0.860797	6.78567e-08	0.12845	0.549728	-0.17317	0.418396	-0.296474	0.159503	-0.143371	0.503914	-0.0220504	0.918543	-0.128572	0.549347	0.185209	0.386255	0.680156	0.000255432	-0.101727	0.636223	0.451954	0.0266098	change:Not|log2FC:-0.552786915862521|baseMean:38.5597987031668	change:Not|log2FC:-0.545427776852611|baseMean:38.5597987031668	change:Not|log2FC:-0.673088017189041|baseMean:38.5597987031668	change:Down|log2FC:-0.85182052950318|baseMean:38.5597987031668	change:Not|log2FC:-0.424500029098676|baseMean:38.5597987031668	change:Not|log2FC:-0.442640187272629|baseMean:38.5597987031668	change:Down|log2FC:-1.12287186425527|baseMean:38.5597987031668	change:Not|log2FC:0.00735913900990938|baseMean:38.5597987031668	change:Not|log2FC:-0.12030110132652|baseMean:38.5597987031668	change:Not|log2FC:-0.29903361364066|baseMean:38.5597987031668	change:Not|log2FC:0.128286886763845|baseMean:38.5597987031668	change:Not|log2FC:0.110146728589891|baseMean:38.5597987031668	change:Not|log2FC:-0.570084948392749|baseMean:38.5597987031668	change:Not|log2FC:-0.127660240336429|baseMean:38.5597987031668	change:Not|log2FC:-0.306392752650569|baseMean:38.5597987031668	change:Not|log2FC:0.120927747753935|baseMean:38.5597987031668
circRNA_02132|Chr1:130015785_130016756_-	grey	-0.182989	0.392073	0.408051	0.0477664	0.0568942	0.791735	0.00763763	0.971745	-0.000781944	0.997107	0.122392	0.568856	0.633395	0.000892013	-0.180133	0.399631	0.173489	0.417525	0.120347	0.57538	0.288948	0.170874	-0.122356	0.568973	-0.000858389	0.996824	0.211811	0.320419	-0.491247	0.0147787	-0.199266	0.350564	change:Not|log2FC:0.974824607326655|baseMean:3.2752075031593			change:Not|log2FC:-0.748216738274041|baseMean:3.2752075031593			change:Not|log2FC:-2.74614922914374|baseMean:3.2752075031593			change:Not|log2FC:-1.7230413456007|baseMean:3.2752075031593	change:Not|log2FC:-1.54614491797681|baseMean:3.2752075031593	change:Not|log2FC:-1.70224083731581|baseMean:3.2752075031593	change:Down|log2FC:-3.72097383647039|baseMean:3.2752075031593	change:Not|log2FC:-0.0351519772405586|baseMean:3.2752075031593	change:Not|log2FC:-1.0362273050778|baseMean:3.2752075031593	change:Not|log2FC:-0.859330877453916|baseMean:3.2752075031593
circRNA_02156|Chr1:130255152_130256849_+	turquoise	0.70441	0.000121903	0.714939	8.64203e-05	0.689808	0.000191886	0.777364	7.85376e-06	0.820699	9.02054e-07	0.915356	3.70744e-10	0.0296368	0.89066	-0.321036	0.126113	-0.423921	0.0389775	-0.150359	0.483126	0.104668	0.626447	-0.0937483	0.663043	0.118907	0.579994	0.697253	0.000152757	0.0682369	0.751384	0.645201	0.000663266	change:Not|log2FC:-0.863923341104787|baseMean:7.54756023613558	change:Not|log2FC:0.0620002688134978|baseMean:7.54756023613558	change:Not|log2FC:0.343745496794638|baseMean:7.54756023613558	change:Not|log2FC:-0.061654148029187|baseMean:7.54756023613558	change:Not|log2FC:0.215913589426264|baseMean:7.54756023613558	change:Not|log2FC:0.423491468673874|baseMean:7.54756023613558	change:Not|log2FC:0.387007104886332|baseMean:7.54756023613558	change:Not|log2FC:0.925923609918285|baseMean:7.54756023613558	change:Not|log2FC:1.20766883789942|baseMean:7.54756023613558	change:Not|log2FC:0.8022691930756|baseMean:7.54756023613558	change:Not|log2FC:1.07983693053105|baseMean:7.54756023613558	change:Not|log2FC:1.28741480977866|baseMean:7.54756023613558	change:Not|log2FC:1.25093044599112|baseMean:7.54756023613558	change:Not|log2FC:0.28174522798114|baseMean:7.54756023613558	change:Not|log2FC:-0.123654416842685|baseMean:7.54756023613558	change:Not|log2FC:0.153913320612767|baseMean:7.54756023613558
circRNA_02159|Chr1:130268080_130275035_+	turquoise	0.481154	0.0172974	0.689227	0.000195279	0.495197	0.0138787	0.662442	0.000420602	0.633885	0.000881308	0.740962	3.45011e-05	0.255283	0.228614	-0.530328	0.00768022	-0.289779	0.169592	-0.246475	0.245626	0.235453	0.268051	0.216685	0.309145	0.189202	0.375913	0.505847	0.0116737	-0.0806058	0.708095	0.60726	0.00165	change:Not|log2FC:0.577203301747336|baseMean:16.8475753508036	change:Not|log2FC:0.106314583054396|baseMean:16.8475753508036	change:Not|log2FC:0.507448941247678|baseMean:16.8475753508036	change:Not|log2FC:0.566580044462063|baseMean:16.8475753508036	change:Not|log2FC:0.322045795091932|baseMean:16.8475753508036	change:Not|log2FC:-0.0221643205769474|baseMean:16.8475753508036	change:Not|log2FC:0.403191737676796|baseMean:16.8475753508036	change:Not|log2FC:-0.47088871869294|baseMean:16.8475753508036	change:Not|log2FC:-0.0697543604996588|baseMean:16.8475753508036	change:Not|log2FC:-0.0106232572852734|baseMean:16.8475753508036	change:Not|log2FC:-0.255157506655404|baseMean:16.8475753508036	change:Not|log2FC:-0.599367622324284|baseMean:16.8475753508036	change:Not|log2FC:-0.174011564070541|baseMean:16.8475753508036	change:Not|log2FC:0.401134358193281|baseMean:16.8475753508036	change:Not|log2FC:0.460265461407666|baseMean:16.8475753508036	change:Not|log2FC:0.215731212037536|baseMean:16.8475753508036
circRNA_02160|Chr1:130268080_130277126_+	brown	0.353786	0.0898822	0.754664	2.03584e-05	0.589194	0.00244971	0.668222	0.000358709	0.651987	0.000556258	0.641608	0.000726792	0.237227	0.264355	-0.187718	0.379739	-0.455772	0.0252027	-0.296607	0.159307	0.350946	0.092673	0.0445543	0.836228	0.328411	0.117159	0.465135	0.0220043	-0.248949	0.240767	0.414579	0.0439806	change:Not|log2FC:-1.34717230524192|baseMean:8.04872796848264	change:Not|log2FC:-1.04623856975925|baseMean:8.04872796848264	change:Not|log2FC:0.0543872224481558|baseMean:8.04872796848264	change:Not|log2FC:-0.36877404382737|baseMean:8.04872796848264	change:Not|log2FC:-0.110402371753463|baseMean:8.04872796848264	change:Not|log2FC:-0.584355748896196|baseMean:8.04872796848264	change:Not|log2FC:-1.00743762553355|baseMean:8.04872796848264	change:Not|log2FC:0.300933735482666|baseMean:8.04872796848264	change:Up|log2FC:1.40155952769007|baseMean:8.04872796848264	change:Not|log2FC:0.978398261414549|baseMean:8.04872796848264	change:Not|log2FC:1.23676993348846|baseMean:8.04872796848264	change:Not|log2FC:0.762816556345723|baseMean:8.04872796848264	change:Not|log2FC:0.339734679708373|baseMean:8.04872796848264	change:Not|log2FC:1.10062579220741|baseMean:8.04872796848264	change:Not|log2FC:0.677464525931883|baseMean:8.04872796848264	change:Not|log2FC:0.93583619800579|baseMean:8.04872796848264
circRNA_02173|Chr1:130625416_130628238_-	turquoise	0.147601	0.491277	0.539554	0.0065066	0.405667	0.0492102	0.285326	0.176542	0.31508	0.1337	0.487142	0.0157642	0.384325	0.0637056	-0.115642	0.59051	0.0451892	0.833926	-0.105872	0.62246	-0.0802709	0.709256	-0.151177	0.48072	0.420926	0.0405297	0.34347	0.100329	-0.356623	0.087157	0.094832	0.659376	change:Not|log2FC:0.454047658841353|baseMean:3.36230207992709			change:Not|log2FC:-1.16173453535695|baseMean:3.36230207992709	change:Not|log2FC:0.128677755789831|baseMean:3.36230207992709		change:Down|log2FC:-3.1262228178486|baseMean:3.36230207992709	change:Not|log2FC:-1.09654989926951|baseMean:3.36230207992709		change:Not|log2FC:-1.6157821941983|baseMean:3.36230207992709	change:Not|log2FC:-0.325369903051522|baseMean:3.36230207992709	change:Not|log2FC:-1.16820726377426|baseMean:3.36230207992709	change:Down|log2FC:-3.58027047668995|baseMean:3.36230207992709	change:Not|log2FC:-0.336642321049622|baseMean:3.36230207992709	change:Not|log2FC:-0.519232294928789|baseMean:3.36230207992709	change:Not|log2FC:0.771179996217988|baseMean:3.36230207992709
circRNA_02197|Chr1:130672232_130687333_-	grey	-0.268238	0.205041	0.369596	0.0754799	0.0839153	0.696653	-0.15269	0.476286	-0.101585	0.636698	0.0478311	0.82436	0.857754	8.48097e-08	-0.319738	0.12774	0.465161	0.0219957	0.0326208	0.879726	0.310818	0.139326	0.0683956	0.750824	-0.248831	0.240998	0.117484	0.584568	-0.425911	0.0379722	-0.257525	0.224411	change:Up|log2FC:1.44106876077312|baseMean:14.5372342678515	change:Not|log2FC:0.206838903953051|baseMean:14.5372342678515	change:Not|log2FC:0.309104479411019|baseMean:14.5372342678515	change:Not|log2FC:-0.00252131621237521|baseMean:14.5372342678515	change:Not|log2FC:-1.00313786779982|baseMean:14.5372342678515	change:Not|log2FC:-0.851020897610726|baseMean:14.5372342678515	change:Down|log2FC:-1.41230817437392|baseMean:14.5372342678515	change:Down|log2FC:-1.23422985682007|baseMean:14.5372342678515	change:Down|log2FC:-1.1319642813621|baseMean:14.5372342678515	change:Down|log2FC:-1.44359007698549|baseMean:14.5372342678515	change:Down|log2FC:-2.44420662857294|baseMean:14.5372342678515	change:Down|log2FC:-2.29208965838384|baseMean:14.5372342678515	change:Down|log2FC:-2.85337693514704|baseMean:14.5372342678515	change:Not|log2FC:0.102265575457968|baseMean:14.5372342678515	change:Not|log2FC:-0.209360220165426|baseMean:14.5372342678515	change:Down|log2FC:-1.20997677175287|baseMean:14.5372342678515
circRNA_02214|Chr1:130705706_130723739_-	brown	-0.0744136	0.729666	0.611761	0.00148981	0.37987	0.0671066	0.049729	0.817503	0.231887	0.275576	0.296868	0.158923	0.653642	0.00053255	-0.244383	0.249785	0.139613	0.515273	-0.358823	0.0850864	0.547553	0.00561411	-0.0173737	0.93578	0.177977	0.40539	0.192004	0.368753	-0.436567	0.0329327	-0.00273227	0.98989	change:Not|log2FC:0.675690287670728|baseMean:15.6769915028531	change:Down|log2FC:-1.05122527219816|baseMean:15.6769915028531	change:Not|log2FC:0.232269783849209|baseMean:15.6769915028531	change:Not|log2FC:-0.460444722740475|baseMean:15.6769915028531	change:Not|log2FC:-0.335137626907766|baseMean:15.6769915028531	change:Down|log2FC:-1.07543313834336|baseMean:15.6769915028531	change:Down|log2FC:-1.67596857748228|baseMean:15.6769915028531	change:Down|log2FC:-1.72691555986889|baseMean:15.6769915028531	change:Not|log2FC:-0.443420503821519|baseMean:15.6769915028531	change:Down|log2FC:-1.1361350104112|baseMean:15.6769915028531	change:Down|log2FC:-1.01082791457849|baseMean:15.6769915028531	change:Down|log2FC:-1.75112342601409|baseMean:15.6769915028531	change:Down|log2FC:-2.35165886515301|baseMean:15.6769915028531	change:Up|log2FC:1.28349505604737|baseMean:15.6769915028531	change:Not|log2FC:0.590780549457684|baseMean:15.6769915028531	change:Not|log2FC:0.716087645290394|baseMean:15.6769915028531
circRNA_02226|Chr1:131098976_131104224_-	brown	-0.211911	0.320186	0.526762	0.00817862	0.341254	0.102686	-0.119237	0.578934	0.0753229	0.726486	0.165642	0.439214	0.718104	7.77043e-05	-0.175919	0.410931	0.122654	0.568022	0.179055	0.402505	0.320404	0.126903	-0.254348	0.230382	0.12516	0.560079	0.164077	0.443607	-0.481085	0.0173158	-0.192365	0.367836	change:Not|log2FC:0.728155179615884|baseMean:9.06820794864358	change:Not|log2FC:0.24029388800779|baseMean:9.06820794864358	change:Not|log2FC:0.197186712407274|baseMean:9.06820794864358	change:Not|log2FC:-1.32205030576078|baseMean:9.06820794864358	change:Not|log2FC:-0.347660978460193|baseMean:9.06820794864358	change:Not|log2FC:-1.04836736872139|baseMean:9.06820794864358	change:Down|log2FC:-2.18847898942599|baseMean:9.06820794864358	change:Not|log2FC:-0.487861291608094|baseMean:9.06820794864358	change:Not|log2FC:-0.53096846720861|baseMean:9.06820794864358	change:Down|log2FC:-2.05020548537666|baseMean:9.06820794864358	change:Not|log2FC:-1.07581615807608|baseMean:9.06820794864358	change:Down|log2FC:-1.77652254833727|baseMean:9.06820794864358	change:Down|log2FC:-2.91663416904188|baseMean:9.06820794864358	change:Not|log2FC:-0.0431071756005163|baseMean:9.06820794864358	change:Down|log2FC:-1.56234419376857|baseMean:9.06820794864358	change:Not|log2FC:-0.587954866467984|baseMean:9.06820794864358
circRNA_02227|Chr1:131098976_131106285_-	brown	-0.22662	0.286934	0.524471	0.00851276	0.214297	0.314638	-0.0446227	0.83598	0.0382064	0.859316	0.12481	0.561185	0.634685	0.000864102	-0.0593187	0.783063	0.00282191	0.989559	-0.17583	0.411171	0.375292	0.0707448	0.0292711	0.892001	0.267412	0.206493	0.0229531	0.915219	-0.462602	0.0228353	-0.125474	0.559087	change:Not|log2FC:0.0319243078815225|baseMean:6.10788420165215	change:Not|log2FC:-1.1245904204846|baseMean:6.10788420165215	change:Not|log2FC:-0.0987924034876487|baseMean:6.10788420165215	change:Not|log2FC:-0.724606007696143|baseMean:6.10788420165215	change:Not|log2FC:-0.459475638225213|baseMean:6.10788420165215	change:Down|log2FC:-1.73693747609566|baseMean:6.10788420165215	change:Down|log2FC:-2.85620268367535|baseMean:6.10788420165215	change:Not|log2FC:-1.15651472836612|baseMean:6.10788420165215	change:Not|log2FC:-0.130716711369171|baseMean:6.10788420165215	change:Not|log2FC:-0.756530315577665|baseMean:6.10788420165215	change:Not|log2FC:-0.491399946106735|baseMean:6.10788420165215	change:Down|log2FC:-1.76886178397718|baseMean:6.10788420165215	change:Down|log2FC:-2.88812699155687|baseMean:6.10788420165215	change:Not|log2FC:1.02579801699695|baseMean:6.10788420165215	change:Not|log2FC:0.399984412788458|baseMean:6.10788420165215	change:Not|log2FC:0.665114782259388|baseMean:6.10788420165215
circRNA_02232|Chr1:131103657_131106285_-	brown	-0.223423	0.293969	0.512828	0.0103914	0.319405	0.12816	0.218805	0.30432	0.213057	0.317514	0.139157	0.516661	0.416004	0.0431867	0.105874	0.622454	-0.132203	0.538029	0.105075	0.625097	0.248632	0.241386	-0.242651	0.253263	0.254886	0.229363	0.220825	0.299765	-0.56044	0.00439279	-0.212242	0.319412	change:Not|log2FC:-0.623973508870619|baseMean:7.01086209199009	change:Not|log2FC:-0.733975876475104|baseMean:7.01086209199009	change:Not|log2FC:-0.886280566330805|baseMean:7.01086209199009	change:Down|log2FC:-1.78734613870714|baseMean:7.01086209199009	change:Not|log2FC:-1.05525368677049|baseMean:7.01086209199009	change:Down|log2FC:-1.74337428039986|baseMean:7.01086209199009	change:Down|log2FC:-2.72192528093267|baseMean:7.01086209199009	change:Not|log2FC:-0.110002367604485|baseMean:7.01086209199009	change:Not|log2FC:-0.262307057460186|baseMean:7.01086209199009	change:Not|log2FC:-1.16337262983653|baseMean:7.01086209199009	change:Not|log2FC:-0.431280177899871|baseMean:7.01086209199009	change:Not|log2FC:-1.11940077152924|baseMean:7.01086209199009	change:Down|log2FC:-2.09795177206205|baseMean:7.01086209199009	change:Not|log2FC:-0.152304689855701|baseMean:7.01086209199009	change:Not|log2FC:-1.05337026223204|baseMean:7.01086209199009	change:Not|log2FC:-0.321277810295386|baseMean:7.01086209199009
circRNA_02235|Chr1:131105040_131106285_-	grey	-0.340588	0.103402	0.416102	0.0431322	0.26327	0.213878	0.0185753	0.931348	0.117036	0.586011	-0.0295139	0.891111	0.570911	0.00357276	-0.246023	0.24652	0.11383	0.596383	0.266034	0.208931	0.458688	0.0241688	-0.188284	0.378278	0.153297	0.474514	-0.0196447	0.927405	-0.537898	0.00670544	-0.266713	0.207728	change:Not|log2FC:0.612147174909541|baseMean:5.85739609507569	change:Not|log2FC:0.273176337759214|baseMean:5.85739609507569	change:Not|log2FC:0.129337380664544|baseMean:5.85739609507569	change:Not|log2FC:-0.899287507164148|baseMean:5.85739609507569	change:Not|log2FC:-0.427200525604483|baseMean:5.85739609507569	change:Down|log2FC:-1.39151378733675|baseMean:5.85739609507569	change:Down|log2FC:-2.4015075203567|baseMean:5.85739609507569	change:Not|log2FC:-0.338970837150327|baseMean:5.85739609507569	change:Not|log2FC:-0.482809794244997|baseMean:5.85739609507569	change:Down|log2FC:-1.51143468207369|baseMean:5.85739609507569	change:Not|log2FC:-1.03934770051402|baseMean:5.85739609507569	change:Down|log2FC:-2.00366096224629|baseMean:5.85739609507569	change:Down|log2FC:-3.01365469526624|baseMean:5.85739609507569	change:Not|log2FC:-0.14383895709467|baseMean:5.85739609507569	change:Not|log2FC:-1.17246384492336|baseMean:5.85739609507569	change:Not|log2FC:-0.700376863363697|baseMean:5.85739609507569
circRNA_02241|Chr1:131111611_131120613_-	grey	-0.19356	0.364809	0.356941	0.0868554	0.0805066	0.708439	-0.180428	0.398846	-0.0776254	0.718452	0.0997126	0.642955	0.690317	0.000188958	-0.202593	0.342411	0.333453	0.11131	0.00926621	0.965724	0.295679	0.160678	-0.078171	0.716552	-0.128542	0.549439	0.195702	0.359423	-0.424793	0.0385343	-0.218775	0.304389	change:Not|log2FC:0.954258589137835|baseMean:11.6543894067683	change:Not|log2FC:-0.161792087887389|baseMean:11.6543894067683	change:Not|log2FC:-0.041799384217276|baseMean:11.6543894067683	change:Not|log2FC:-0.632034823347484|baseMean:11.6543894067683	change:Not|log2FC:-0.938978727177793|baseMean:11.6543894067683	change:Not|log2FC:-1.04776203995242|baseMean:11.6543894067683	change:Down|log2FC:-1.98092612628767|baseMean:11.6543894067683	change:Not|log2FC:-1.11605067702522|baseMean:11.6543894067683	change:Not|log2FC:-0.996057973355111|baseMean:11.6543894067683	change:Down|log2FC:-1.58629341248532|baseMean:11.6543894067683	change:Down|log2FC:-1.89323731631563|baseMean:11.6543894067683	change:Down|log2FC:-2.00202062909026|baseMean:11.6543894067683	change:Down|log2FC:-2.93518471542551|baseMean:11.6543894067683	change:Not|log2FC:0.119992703670113|baseMean:11.6543894067683	change:Not|log2FC:-0.470242735460094|baseMean:11.6543894067683	change:Not|log2FC:-0.777186639290404|baseMean:11.6543894067683
circRNA_02267|Chr1:131326820_131340853_-	turquoise	0.597058	0.00206842	0.520313	0.00914836	0.549386	0.00542482	0.440602	0.0311695	0.627575	0.00102781	0.761406	1.55088e-05	0.0360321	0.867251	-0.293636	0.163726	-0.275425	0.192698	-0.251756	0.235331	-0.0449887	0.834653	0.159603	0.456303	-0.013057	0.951715	0.688831	0.000197619	0.0304288	0.887756	0.578102	0.00308792	change:Not|log2FC:-0.030940813898553|baseMean:8.86185986083969	change:Not|log2FC:-0.452927689597726|baseMean:8.86185986083969	change:Not|log2FC:-0.0832147045590954|baseMean:8.86185986083969	change:Not|log2FC:0.504351469856351|baseMean:8.86185986083969	change:Not|log2FC:-0.0356088990437755|baseMean:8.86185986083969	change:Not|log2FC:0.348777902421225|baseMean:8.86185986083969	change:Not|log2FC:0.291705605934564|baseMean:8.86185986083969	change:Not|log2FC:-0.421986875699173|baseMean:8.86185986083969	change:Not|log2FC:-0.0522738906605423|baseMean:8.86185986083969	change:Not|log2FC:0.535292283754904|baseMean:8.86185986083969	change:Not|log2FC:-0.00466808514522241|baseMean:8.86185986083969	change:Not|log2FC:0.379718716319778|baseMean:8.86185986083969	change:Not|log2FC:0.322646419833117|baseMean:8.86185986083969	change:Not|log2FC:0.36971298503863|baseMean:8.86185986083969	change:Not|log2FC:0.957279159454076|baseMean:8.86185986083969	change:Not|log2FC:0.41731879055395|baseMean:8.86185986083969
circRNA_02283|Chr1:132924804_132963031_-	black	0.321833	0.125123	0.216961	0.308516	0.368786	0.0761718	0.492388	0.0145142	0.463939	0.0223936	0.325245	0.120944	-0.00757591	0.971973	-0.29194	0.166287	-0.00324684	0.987987	0.135306	0.528443	-0.283448	0.179531	0.0672088	0.755017	0.0699296	0.745413	0.210825	0.322729	0.0953655	0.657574	0.284058	0.178557	change:Not|log2FC:1.00956907398877|baseMean:4.21469795993576	change:Not|log2FC:0.768150000941226|baseMean:4.21469795993576	change:Not|log2FC:-1.03899265070816|baseMean:4.21469795993576	change:Not|log2FC:0.306106880586057|baseMean:4.21469795993576	change:Not|log2FC:-0.0162239106563084|baseMean:4.21469795993576	change:Not|log2FC:-0.283607780469668|baseMean:4.21469795993576	change:Not|log2FC:0.778883076095002|baseMean:4.21469795993576	change:Not|log2FC:-0.241419073047542|baseMean:4.21469795993576		change:Not|log2FC:-0.703462193402711|baseMean:4.21469795993576	change:Not|log2FC:-1.02579298464508|baseMean:4.21469795993576	change:Not|log2FC:-1.29317685445844|baseMean:4.21469795993576	change:Not|log2FC:-0.230685997893765|baseMean:4.21469795993576	change:Not|log2FC:-1.80714265164938|baseMean:4.21469795993576	change:Not|log2FC:-0.462043120355169|baseMean:4.21469795993576	change:Not|log2FC:-0.784373911597534|baseMean:4.21469795993576
circRNA_02295|Chr1:136157112_136164328_+	turquoise	0.728915	5.34548e-05	0.713524	9.05884e-05	0.73317	4.59155e-05	0.673159	0.000312274	0.83701	3.42477e-07	0.918169	2.59081e-10	0.112209	0.601657	-0.401102	0.0520702	-0.320009	0.127399	-0.214428	0.314336	0.163738	0.444564	0.0302574	0.888384	-0.131372	0.540609	0.812829	1.39145e-06	0.0600868	0.78032	0.650111	0.000584226	change:Not|log2FC:0.499343764958469|baseMean:8.18353478649593	change:Not|log2FC:0.443295370205465|baseMean:8.18353478649593	change:Not|log2FC:1.10844870113783|baseMean:8.18353478649593	change:Not|log2FC:0.928414965310171|baseMean:8.18353478649593	change:Not|log2FC:0.228655270249079|baseMean:8.18353478649593	change:Up|log2FC:1.21662212087775|baseMean:8.18353478649593	change:Not|log2FC:0.610233666545442|baseMean:8.18353478649593	change:Not|log2FC:-0.0560483947530044|baseMean:8.18353478649593	change:Not|log2FC:0.609104936179366|baseMean:8.18353478649593	change:Not|log2FC:0.429071200351702|baseMean:8.18353478649593	change:Not|log2FC:-0.27068849470939|baseMean:8.18353478649593	change:Not|log2FC:0.717278355919279|baseMean:8.18353478649593	change:Not|log2FC:0.110889901586973|baseMean:8.18353478649593	change:Not|log2FC:0.66515333093237|baseMean:8.18353478649593	change:Not|log2FC:0.485119595104706|baseMean:8.18353478649593	change:Not|log2FC:-0.214640099956386|baseMean:8.18353478649593
circRNA_02299|Chr1:136175602_136179661_+	turquoise	0.519241	0.00931843	0.662797	0.000416548	0.614969	0.00138393	0.626061	0.0010659	0.694065	0.000168563	0.764021	1.39222e-05	0.0561832	0.794283	-0.286517	0.174664	-0.332372	0.112545	-0.0532475	0.804825	-0.138409	0.518939	0.0494322	0.818574	0.140958	0.511195	0.705712	0.000116919	-0.0855556	0.691006	0.531711	0.00749372	change:Not|log2FC:-0.431532664399451|baseMean:5.85226530081171	change:Not|log2FC:0.346284606199408|baseMean:5.85226530081171	change:Not|log2FC:-0.350256713161099|baseMean:5.85226530081171	change:Not|log2FC:0.345729399630391|baseMean:5.85226530081171	change:Not|log2FC:0.32773017485748|baseMean:5.85226530081171	change:Not|log2FC:0.551113973439229|baseMean:5.85226530081171	change:Not|log2FC:0.359415058801286|baseMean:5.85226530081171	change:Not|log2FC:0.77781727059886|baseMean:5.85226530081171	change:Not|log2FC:0.0812759512383517|baseMean:5.85226530081171	change:Not|log2FC:0.777262064029842|baseMean:5.85226530081171	change:Not|log2FC:0.759262839256931|baseMean:5.85226530081171	change:Not|log2FC:0.98264663783868|baseMean:5.85226530081171	change:Not|log2FC:0.790947723200737|baseMean:5.85226530081171	change:Not|log2FC:-0.696541319360508|baseMean:5.85226530081171	change:Not|log2FC:-0.00055520656901784|baseMean:5.85226530081171	change:Not|log2FC:-0.0185544313419289|baseMean:5.85226530081171
circRNA_02314|Chr1:137638041_137638586_-	brown	-0.00852748	0.968455	0.553989	0.00497277	0.40271	0.0510489	0.157231	0.46311	0.282846	0.180498	0.310757	0.139407	0.608202	0.0016153	-0.425208	0.0383248	0.118739	0.580533	0.150793	0.481849	0.378114	0.0684848	0.187275	0.380885	-0.168243	0.431959	0.0622029	0.772778	-0.303672	0.149136	-0.0418485	0.846054	change:Not|log2FC:0.499362632399248|baseMean:51.5593227034528	change:Not|log2FC:-0.0424203197869229|baseMean:51.5593227034528	change:Not|log2FC:-0.236504406994581|baseMean:51.5593227034528	change:Not|log2FC:-0.31003549099924|baseMean:51.5593227034528	change:Down|log2FC:-0.915214007261239|baseMean:51.5593227034528	change:Down|log2FC:-1.37117250374195|baseMean:51.5593227034528	change:Down|log2FC:-1.01658492567976|baseMean:51.5593227034528	change:Down|log2FC:-0.541782952186171|baseMean:51.5593227034528	change:Down|log2FC:-0.735867039393829|baseMean:51.5593227034528	change:Down|log2FC:-0.809398123398488|baseMean:51.5593227034528	change:Down|log2FC:-1.41457663966049|baseMean:51.5593227034528	change:Down|log2FC:-1.8705351361412|baseMean:51.5593227034528	change:Down|log2FC:-1.51594755807901|baseMean:51.5593227034528	change:Not|log2FC:-0.194084087207658|baseMean:51.5593227034528	change:Not|log2FC:-0.267615171212317|baseMean:51.5593227034528	change:Down|log2FC:-0.872793687474316|baseMean:51.5593227034528
circRNA_02351|Chr1:139598054_139599600_+	turquoise	0.748629	2.57879e-05	0.486386	0.0159516	0.664375	0.000398944	0.636696	0.000822081	0.801397	2.52288e-06	0.81039	1.58501e-06	-0.214803	0.313469	-0.374289	0.0715618	-0.374231	0.0716098	-0.208727	0.327679	-0.128219	0.550452	0.0742518	0.730233	0.219099	0.303654	0.571444	0.00353475	0.22067	0.300112	0.749043	2.53781e-05	change:Not|log2FC:-0.0728814823021716|baseMean:4.82191224399575	change:Not|log2FC:1.0889917983897|baseMean:4.82191224399575	change:Not|log2FC:1.07115418954272|baseMean:4.82191224399575	change:Not|log2FC:1.93641886429332|baseMean:4.82191224399575	change:Up|log2FC:2.06696000489801|baseMean:4.82191224399575	change:Not|log2FC:1.94998368842197|baseMean:4.82191224399575	change:Up|log2FC:2.19862788769539|baseMean:4.82191224399575	change:Not|log2FC:1.16187328069188|baseMean:4.82191224399575	change:Not|log2FC:1.14403567184489|baseMean:4.82191224399575	change:Not|log2FC:2.00930034659549|baseMean:4.82191224399575	change:Up|log2FC:2.13984148720018|baseMean:4.82191224399575	change:Up|log2FC:2.02286517072414|baseMean:4.82191224399575	change:Up|log2FC:2.27150936999757|baseMean:4.82191224399575	change:Not|log2FC:-0.017837608846986|baseMean:4.82191224399575	change:Not|log2FC:0.847427065903615|baseMean:4.82191224399575	change:Not|log2FC:0.9779682065083|baseMean:4.82191224399575
circRNA_02355|Chr1:141920484_141927044_+	turquoise	0.799417	2.78607e-06	0.719132	7.50441e-05	0.709328	0.000103999	0.819435	9.68428e-07	0.889068	6.40538e-09	0.974407	9.44476e-16	0.0136422	0.949553	-0.390912	0.0589202	-0.377726	0.0687926	-0.230889	0.277707	0.056169	0.794334	-0.0106937	0.960447	0.0861581	0.688935	0.780628	6.78714e-06	0.0872654	0.685136	0.723369	6.4902e-05	change:Not|log2FC:-0.0728943485260421|baseMean:175.163950482147	change:Not|log2FC:-0.115683985615586|baseMean:175.163950482147	change:Not|log2FC:0.125410861328085|baseMean:175.163950482147	change:Not|log2FC:0.10902894072713|baseMean:175.163950482147	change:Not|log2FC:0.0515186465400653|baseMean:175.163950482147	change:Not|log2FC:0.278137920138792|baseMean:175.163950482147	change:Not|log2FC:0.288422385629997|baseMean:175.163950482147	change:Not|log2FC:-0.0427896370895442|baseMean:175.163950482147	change:Not|log2FC:0.198305209854127|baseMean:175.163950482147	change:Not|log2FC:0.181923289253172|baseMean:175.163950482147	change:Not|log2FC:0.124412995066107|baseMean:175.163950482147	change:Not|log2FC:0.351032268664834|baseMean:175.163950482147	change:Not|log2FC:0.36131673415604|baseMean:175.163950482147	change:Not|log2FC:0.241094846943671|baseMean:175.163950482147	change:Not|log2FC:0.224712926342716|baseMean:175.163950482147	change:Not|log2FC:0.167202632155652|baseMean:175.163950482147
circRNA_02398|Chr1:146142261_146194348_-	turquoise	0.765089	1.33166e-05	0.590863	0.00236416	0.584099	0.00272734	0.695585	0.000160857	0.729813	5.17785e-05	0.855105	1.02558e-07	0.0275762	0.898222	-0.395958	0.0554464	-0.447669	0.0282634	-0.102929	0.632221	0.137345	0.522188	-0.0501069	0.816139	0.113804	0.596469	0.553647	0.00500523	0.191867	0.369099	0.691673	0.000181341	change:Not|log2FC:-0.609945294537169|baseMean:5.08306330716043	change:Not|log2FC:0.681831980051604|baseMean:5.08306330716043	change:Not|log2FC:0.849879496699947|baseMean:5.08306330716043	change:Not|log2FC:0.531406145084722|baseMean:5.08306330716043	change:Not|log2FC:0.681069760597496|baseMean:5.08306330716043	change:Not|log2FC:0.684999259978991|baseMean:5.08306330716043	change:Not|log2FC:1.1698000211097|baseMean:5.08306330716043	change:Not|log2FC:1.29177727458877|baseMean:5.08306330716043	change:Not|log2FC:1.45982479123712|baseMean:5.08306330716043	change:Not|log2FC:1.14135143962189|baseMean:5.08306330716043	change:Not|log2FC:1.29101505513466|baseMean:5.08306330716043	change:Not|log2FC:1.29494455451616|baseMean:5.08306330716043	change:Up|log2FC:1.77974531564687|baseMean:5.08306330716043	change:Not|log2FC:0.168047516648343|baseMean:5.08306330716043	change:Not|log2FC:-0.150425834966882|baseMean:5.08306330716043	change:Not|log2FC:-0.000762219454108334|baseMean:5.08306330716043
circRNA_02423|Chr1:147750272_147767245_-	black	0.00887575	0.967167	0.356149	0.0876079	0.328398	0.117174	0.257969	0.223585	0.257307	0.224818	0.227945	0.284049	0.145555	0.497372	0.0569287	0.791612	-0.358307	0.0855693	0.27138	0.199581	-0.0359475	0.86756	0.309543	0.141041	-0.0591032	0.783833	0.208295	0.328705	-0.392789	0.0576088	-0.0693528	0.747447	change:Not|log2FC:-2.04846317560235|baseMean:3.38703821302807			change:Not|log2FC:-0.40345557798593|baseMean:3.38703821302807	change:Not|log2FC:-1.52582055219812|baseMean:3.38703821302807		change:Down|log2FC:-3.67512476397395|baseMean:3.38703821302807	change:Not|log2FC:1.90425035415452|baseMean:3.38703821302807		change:Not|log2FC:1.64500759761642|baseMean:3.38703821302807	change:Not|log2FC:0.522642623404232|baseMean:3.38703821302807	change:Not|log2FC:0.54151223310653|baseMean:3.38703821302807	change:Not|log2FC:-1.6266615883716|baseMean:3.38703821302807	change:Not|log2FC:-1.19606665984796|baseMean:3.38703821302807	change:Not|log2FC:-0.259242756538097|baseMean:3.38703821302807	change:Not|log2FC:-1.38160773075029|baseMean:3.38703821302807
circRNA_02425|Chr1:147765752_147767245_-	turquoise	0.427954	0.0369616	0.664521	0.000397345	0.665922	0.00038232	0.543277	0.00607752	0.700537	0.000137842	0.749297	2.51298e-05	0.181906	0.39493	-0.22265	0.295687	-0.10751	0.617057	-0.238917	0.260866	-0.0469319	0.827613	-0.0494898	0.818366	0.213742	0.315923	0.679396	0.000261135	-0.22764	0.284712	0.379248	0.0675923	change:Not|log2FC:0.347412256310186|baseMean:5.31601520500716	change:Not|log2FC:-0.808948846665173|baseMean:5.31601520500716	change:Not|log2FC:-0.429923177978433|baseMean:5.31601520500716	change:Not|log2FC:-0.330274721377654|baseMean:5.31601520500716	change:Not|log2FC:0.0721864915340856|baseMean:5.31601520500716	change:Not|log2FC:0.0968303367039067|baseMean:5.31601520500716	change:Not|log2FC:-0.316526837727336|baseMean:5.31601520500716	change:Not|log2FC:-1.15636110297536|baseMean:5.31601520500716	change:Not|log2FC:-0.777335434288619|baseMean:5.31601520500716	change:Not|log2FC:-0.67768697768784|baseMean:5.31601520500716	change:Not|log2FC:-0.275225764776101|baseMean:5.31601520500716	change:Not|log2FC:-0.25058191960628|baseMean:5.31601520500716	change:Not|log2FC:-0.663939094037522|baseMean:5.31601520500716	change:Not|log2FC:0.37902566868674|baseMean:5.31601520500716	change:Not|log2FC:0.478674125287519|baseMean:5.31601520500716	change:Not|log2FC:0.881135338199258|baseMean:5.31601520500716
circRNA_02434|Chr1:152723999_152737450_+	black	0.188764	0.377039	0.533638	0.00724032	0.533476	0.00726138	0.2322	0.27491	0.470796	0.0202354	0.44132	0.0308637	0.423664	0.039109	-0.408384	0.0475668	0.174105	0.415849	0.0222042	0.917976	0.160714	0.453133	-0.12438	0.562548	-0.0640186	0.766323	0.417827	0.042187	-0.178068	0.405147	0.165055	0.440859	change:Not|log2FC:1.70398318793698|baseMean:4.8938973042771	change:Not|log2FC:0.848136072699293|baseMean:4.8938973042771	change:Not|log2FC:0.741215665663533|baseMean:4.8938973042771	change:Not|log2FC:0.192369908425247|baseMean:4.8938973042771	change:Not|log2FC:0.0164271812547007|baseMean:4.8938973042771	change:Not|log2FC:0.262236182694704|baseMean:4.8938973042771	change:Not|log2FC:-0.596373820319798|baseMean:4.8938973042771	change:Not|log2FC:-0.855847115237689|baseMean:4.8938973042771	change:Not|log2FC:-0.962767522273449|baseMean:4.8938973042771	change:Not|log2FC:-1.51161327951173|baseMean:4.8938973042771	change:Down|log2FC:-1.68755600668228|baseMean:4.8938973042771	change:Not|log2FC:-1.44174700524228|baseMean:4.8938973042771	change:Down|log2FC:-2.30035700825678|baseMean:4.8938973042771	change:Not|log2FC:-0.10692040703576|baseMean:4.8938973042771	change:Not|log2FC:-0.655766164274045|baseMean:4.8938973042771	change:Not|log2FC:-0.831708891444592|baseMean:4.8938973042771
circRNA_02490|Chr1:159000920_159006320_-	turquoise	0.382968	0.064727	0.298853	0.156023	0.21725	0.307857	0.345796	0.0978983	0.33454	0.110077	0.492908	0.0143948	0.0127111	0.952993	-0.198645	0.352098	-0.356798	0.0869905	-0.00293232	0.98915	-0.0314481	0.88402	0.300333	0.153883	-0.218303	0.30546	0.520555	0.00911025	-0.0127621	0.952804	0.387808	0.0611397	change:Not|log2FC:-1.47997549840748|baseMean:4.040547025738	change:Not|log2FC:0.0598506779328076|baseMean:4.040547025738		change:Not|log2FC:0.554753253988945|baseMean:4.040547025738	change:Not|log2FC:-1.28298567826222|baseMean:4.040547025738	change:Not|log2FC:0.00734340732613904|baseMean:4.040547025738	change:Not|log2FC:-0.440413338510026|baseMean:4.040547025738	change:Not|log2FC:1.53982617634028|baseMean:4.040547025738		change:Not|log2FC:2.03472875239642|baseMean:4.040547025738	change:Not|log2FC:0.19698982014526|baseMean:4.040547025738	change:Not|log2FC:1.48731890573361|baseMean:4.040547025738	change:Not|log2FC:1.03956215989745|baseMean:4.040547025738	change:Not|log2FC:-0.424620699243906|baseMean:4.040547025738	change:Not|log2FC:0.494902576056137|baseMean:4.040547025738	change:Not|log2FC:-1.34283635619502|baseMean:4.040547025738
circRNA_02525|Chr1:161909790_161924707_-	grey	-0.0988075	0.645989	0.0997763	0.642742	0.0526118	0.807112	0.0641382	0.765898	-0.0415568	0.847115	-0.00108129	0.995999	0.265349	0.21015	-0.0370193	0.863647	-0.0041302	0.984719	0.601909	0.00185941	-0.0395149	0.854547	-0.0213972	0.920948	-0.24745	0.243705	-0.080499	0.708465	-0.171898	0.421873	-0.27828	0.18794	change:Not|log2FC:-0.0582341448829212|baseMean:3.76215363639692			change:Not|log2FC:-0.969746538387297|baseMean:3.76215363639692	change:Down|log2FC:-1.95569693787477|baseMean:3.76215363639692	change:Down|log2FC:-2.03123425273733|baseMean:3.76215363639692	change:Not|log2FC:-1.03018857419539|baseMean:3.76215363639692	change:Not|log2FC:0.447512212841899|baseMean:3.76215363639692		change:Not|log2FC:-0.911512393504376|baseMean:3.76215363639692	change:Down|log2FC:-1.89746279299185|baseMean:3.76215363639692	change:Down|log2FC:-1.97300010785441|baseMean:3.76215363639692	change:Not|log2FC:-0.971954429312465|baseMean:3.76215363639692	change:Down|log2FC:-1.50503941032974|baseMean:3.76215363639692	change:Not|log2FC:-1.35902460634627|baseMean:3.76215363639692	change:Down|log2FC:-2.34497500583374|baseMean:3.76215363639692
circRNA_02544|Chr1:163184041_163189984_-	black	0.360097	0.0839051	0.623575	0.0011311	0.584504	0.00270434	0.67847	0.000268234	0.664043	0.000402592	0.60381	0.00178255	0.234864	0.269284	-0.392483	0.0578212	-0.165646	0.439201	-0.171985	0.421636	0.107864	0.61589	0.255113	0.228935	0.0991359	0.644887	0.414394	0.0440845	-0.146393	0.494871	0.40295	0.0508971	change:Not|log2FC:0.843013290615427|baseMean:4.75602681891952	change:Not|log2FC:0.26624535654868|baseMean:4.75602681891952	change:Not|log2FC:0.55111225513956|baseMean:4.75602681891952	change:Not|log2FC:0.886017258351251|baseMean:4.75602681891952	change:Not|log2FC:0.347604027614305|baseMean:4.75602681891952	change:Not|log2FC:0.224824452829885|baseMean:4.75602681891952	change:Not|log2FC:0.762731542167699|baseMean:4.75602681891952	change:Not|log2FC:-0.576767934066747|baseMean:4.75602681891952	change:Not|log2FC:-0.291901035475868|baseMean:4.75602681891952	change:Not|log2FC:0.0430039677358237|baseMean:4.75602681891952	change:Not|log2FC:-0.495409263001122|baseMean:4.75602681891952	change:Not|log2FC:-0.618188837785543|baseMean:4.75602681891952	change:Not|log2FC:-0.0802817484477279|baseMean:4.75602681891952	change:Not|log2FC:0.28486689859088|baseMean:4.75602681891952	change:Not|log2FC:0.619771901802571|baseMean:4.75602681891952	change:Not|log2FC:0.0813586710656247|baseMean:4.75602681891952
circRNA_02547|Chr1:163189295_163189984_-	black	0.588578	0.00248192	0.481908	0.017098	0.541988	0.00622336	0.840713	2.70858e-07	0.749782	2.46616e-05	0.69115	0.000184246	-0.168012	0.432601	-0.366754	0.0779303	-0.349784	0.0938339	-0.0840094	0.696329	-0.317759	0.130248	0.176009	0.410688	0.269607	0.202649	0.550368	0.00532553	0.122322	0.56908	0.684081	0.000227669	change:Not|log2FC:-0.0226198273782541|baseMean:5.57066302146536	change:Not|log2FC:0.818050724087973|baseMean:5.57066302146536	change:Not|log2FC:-0.70242466149676|baseMean:5.57066302146536	change:Not|log2FC:1.19877344528173|baseMean:5.57066302146536	change:Not|log2FC:1.07536163002305|baseMean:5.57066302146536	change:Not|log2FC:0.942710232928563|baseMean:5.57066302146536	change:Not|log2FC:1.13494984497405|baseMean:5.57066302146536	change:Not|log2FC:0.840670551466227|baseMean:5.57066302146536	change:Not|log2FC:-0.679804834118506|baseMean:5.57066302146536	change:Not|log2FC:1.22139327265999|baseMean:5.57066302146536	change:Not|log2FC:1.09798145740131|baseMean:5.57066302146536	change:Not|log2FC:0.965330060306817|baseMean:5.57066302146536	change:Not|log2FC:1.1575696723523|baseMean:5.57066302146536	change:Down|log2FC:-1.52047538558473|baseMean:5.57066302146536	change:Not|log2FC:0.380722721193759|baseMean:5.57066302146536	change:Not|log2FC:0.257310905935081|baseMean:5.57066302146536
circRNA_02549|Chr1:163189295_163197984_-	turquoise	0.620023	0.00123016	0.380734	0.0664363	0.35548	0.088247	0.466101	0.0216938	0.501163	0.012605	0.687306	0.000206865	-0.0427965	0.842609	-0.265983	0.209021	-0.318078	0.129842	-0.00455234	0.983157	0.0218137	0.919414	0.0555994	0.796377	0.00643555	0.976191	0.418931	0.0415905	0.0858329	0.690053	0.448493	0.0279392	change:Not|log2FC:-0.676678404797466|baseMean:3.39559197983307			change:Not|log2FC:0.523702625712125|baseMean:3.39559197983307	change:Not|log2FC:0.0650766775478949|baseMean:3.39559197983307		change:Not|log2FC:0.463314533882658|baseMean:3.39559197983307	change:Not|log2FC:1.36274633292351|baseMean:3.39559197983307		change:Not|log2FC:1.20038103050959|baseMean:3.39559197983307	change:Not|log2FC:0.741755082345361|baseMean:3.39559197983307	change:Not|log2FC:0.990860938953206|baseMean:3.39559197983307	change:Not|log2FC:1.13999293868012|baseMean:3.39559197983307	change:Not|log2FC:-0.458741482014995|baseMean:3.39559197983307	change:Not|log2FC:-0.162365302413918|baseMean:3.39559197983307	change:Not|log2FC:-0.620991250578149|baseMean:3.39559197983307
circRNA_02553|Chr1:163211217_163212239_-	turquoise	0.5205	0.00911894	0.689358	0.000194508	0.549529	0.00541025	0.508638	0.0111462	0.620488	0.00121678	0.807317	1.86292e-06	0.123474	0.565417	-0.222351	0.296352	-0.226194	0.287864	-0.153628	0.473549	0.0672269	0.754953	-0.169888	0.427405	0.129292	0.547093	0.652007	0.000555959	-0.0764649	0.722497	0.434734	0.0337592	change:Not|log2FC:-0.213165698362521|baseMean:3.0578865143027			change:Not|log2FC:-0.249436528806684|baseMean:3.0578865143027			change:Not|log2FC:0.481053549724567|baseMean:3.0578865143027			change:Not|log2FC:-0.0362708304441622|baseMean:3.0578865143027	change:Not|log2FC:1.45678896745239|baseMean:3.0578865143027	change:Not|log2FC:1.95269585610632|baseMean:3.0578865143027	change:Not|log2FC:0.694219248087088|baseMean:3.0578865143027	change:Not|log2FC:0.954597641580017|baseMean:3.0578865143027	change:Not|log2FC:-0.44940923556462|baseMean:3.0578865143027	change:Not|log2FC:1.04365056233193|baseMean:3.0578865143027
circRNA_02573|Chr1:163477441_163481032_-	turquoise	0.718381	7.69781e-05	0.58138	0.00288613	0.65723	0.000484123	0.739306	3.66916e-05	0.813086	1.37236e-06	0.828436	5.76983e-07	-0.044487	0.836472	-0.313785	0.135392	-0.183951	0.389546	-0.171686	0.422457	-0.072108	0.737751	-0.161352	0.451319	0.0794792	0.712004	0.649902	0.000587408	0.173499	0.417498	0.594996	0.00216315	change:Not|log2FC:0.424083278480379|baseMean:13.7155210399866	change:Not|log2FC:-0.117831329352742|baseMean:13.7155210399866	change:Not|log2FC:-0.266528986668555|baseMean:13.7155210399866	change:Not|log2FC:-0.383929417898315|baseMean:13.7155210399866	change:Not|log2FC:-0.0914271374548999|baseMean:13.7155210399866	change:Not|log2FC:0.138825165012304|baseMean:13.7155210399866	change:Not|log2FC:0.506215993382602|baseMean:13.7155210399866	change:Not|log2FC:-0.541914607833121|baseMean:13.7155210399866	change:Not|log2FC:-0.690612265148933|baseMean:13.7155210399866	change:Not|log2FC:-0.808012696378694|baseMean:13.7155210399866	change:Not|log2FC:-0.515510415935279|baseMean:13.7155210399866	change:Not|log2FC:-0.285258113468075|baseMean:13.7155210399866	change:Not|log2FC:0.0821327149022232|baseMean:13.7155210399866	change:Not|log2FC:-0.148697657315812|baseMean:13.7155210399866	change:Not|log2FC:-0.266098088545573|baseMean:13.7155210399866	change:Not|log2FC:0.0264041918978422|baseMean:13.7155210399866
circRNA_02600|Chr1:163582925_163584738_-	turquoise	0.722301	6.73381e-05	0.547709	0.00559779	0.60114	0.00189126	0.471883	0.019909	0.709807	0.000102385	0.846274	1.88291e-07	0.0534592	0.804063	-0.368115	0.0767489	-0.174955	0.413539	-0.236995	0.264836	-0.0654056	0.761402	0.0867704	0.686834	-0.0423269	0.844315	0.704958	0.000119781	0.09607	0.655196	0.605139	0.00173047	change:Not|log2FC:1.70005706458282|baseMean:4.6503165357096	change:Not|log2FC:0.746591365679933|baseMean:4.6503165357096	change:Not|log2FC:1.17268712513355|baseMean:4.6503165357096	change:Not|log2FC:1.82870718747163|baseMean:4.6503165357096	change:Not|log2FC:1.20003467854843|baseMean:4.6503165357096	change:Not|log2FC:1.95704257528223|baseMean:4.6503165357096	change:Not|log2FC:1.78776262305519|baseMean:4.6503165357096	change:Not|log2FC:-0.953465698902891|baseMean:4.6503165357096	change:Not|log2FC:-0.527369939449275|baseMean:4.6503165357096	change:Not|log2FC:0.128650122888809|baseMean:4.6503165357096	change:Not|log2FC:-0.500022386034393|baseMean:4.6503165357096	change:Not|log2FC:0.25698551069941|baseMean:4.6503165357096	change:Not|log2FC:0.0877055584723633|baseMean:4.6503165357096	change:Not|log2FC:0.426095759453616|baseMean:4.6503165357096	change:Not|log2FC:1.0821158217917|baseMean:4.6503165357096	change:Not|log2FC:0.453443312868498|baseMean:4.6503165357096
circRNA_02607|Chr1:163668862_163674120_-	grey	-0.236699	0.265451	0.30471	0.147682	0.211756	0.320548	-0.164115	0.443501	6.57428e-05	0.999757	0.0375153	0.861837	0.568597	0.00374188	-0.226955	0.286203	0.136719	0.524106	0.160462	0.453851	0.0469615	0.827506	0.357357	0.0864618	-0.150808	0.481803	0.119219	0.578991	-0.442956	0.0301763	-0.160425	0.453956	change:Not|log2FC:0.778513724030274|baseMean:4.02137302992703	change:Not|log2FC:0.268933765695971|baseMean:4.02137302992703		change:Not|log2FC:0.279044436559891|baseMean:4.02137302992703	change:Not|log2FC:-0.965969794739059|baseMean:4.02137302992703	change:Not|log2FC:-1.06277793657522|baseMean:4.02137302992703	change:Down|log2FC:-3.11469172059309|baseMean:4.02137302992703	change:Not|log2FC:-0.509579958334303|baseMean:4.02137302992703		change:Not|log2FC:-0.499469287470383|baseMean:4.02137302992703	change:Down|log2FC:-1.74448351876933|baseMean:4.02137302992703	change:Down|log2FC:-1.84129166060549|baseMean:4.02137302992703	change:Down|log2FC:-3.89320544462337|baseMean:4.02137302992703	change:Not|log2FC:-0.602937418237035|baseMean:4.02137302992703	change:Not|log2FC:0.0101106708639196|baseMean:4.02137302992703	change:Not|log2FC:-1.23490356043503|baseMean:4.02137302992703
circRNA_02611|Chr1:163673701_163674120_-	black	0.545279	0.00585676	0.577235	0.00314326	0.651967	0.000556547	0.622647	0.00115628	0.768995	1.12963e-05	0.702035	0.000131475	0.00806452	0.970167	-0.202208	0.34335	-0.44709	0.0284931	-0.110791	0.606289	0.00297688	0.988985	0.227155	0.285766	0.0255369	0.905715	0.563244	0.00415901	-0.0588251	0.784826	0.482702	0.01689	change:Down|log2FC:-3.93718152176024|baseMean:4.15405787718021	change:Not|log2FC:-0.277822092784202|baseMean:4.15405787718021	change:Not|log2FC:-0.316493751715763|baseMean:4.15405787718021	change:Not|log2FC:0.474847540499658|baseMean:4.15405787718021	change:Not|log2FC:-0.405806737556931|baseMean:4.15405787718021	change:Not|log2FC:0.101569785123321|baseMean:4.15405787718021	change:Not|log2FC:0.250317298753385|baseMean:4.15405787718021	change:Up|log2FC:3.65935942897603|baseMean:4.15405787718021		change:Up|log2FC:4.41202906225989|baseMean:4.15405787718021	change:Up|log2FC:3.53137478420331|baseMean:4.15405787718021	change:Up|log2FC:4.03875130688356|baseMean:4.15405787718021	change:Up|log2FC:4.18749882051362|baseMean:4.15405787718021	change:Not|log2FC:-0.0386716589315613|baseMean:4.15405787718021	change:Not|log2FC:0.75266963328386|baseMean:4.15405787718021	change:Not|log2FC:-0.127984644772729|baseMean:4.15405787718021
circRNA_02640|Chr1:163743155_163758473_-	brown	-0.170202	0.426537	0.478853	0.017918	0.370024	0.0751163	-0.194976	0.361243	0.0845082	0.69461	0.203056	0.341286	0.758267	1.7622e-05	-0.201192	0.34583	0.348589	0.0950384	0.0914792	0.670746	0.214607	0.313921	-0.108332	0.614353	-0.279807	0.185428	0.358634	0.0852629	-0.423979	0.038948	-0.212615	0.318543	change:Not|log2FC:0.905937097260781|baseMean:24.2448957732299	change:Not|log2FC:-0.0659201175995695|baseMean:24.2448957732299	change:Not|log2FC:-0.1792627510263|baseMean:24.2448957732299	change:Not|log2FC:-0.769601505572137|baseMean:24.2448957732299	change:Down|log2FC:-1.46230690952923|baseMean:24.2448957732299	change:Not|log2FC:-0.920915237316487|baseMean:24.2448957732299	change:Down|log2FC:-2.07343142085885|baseMean:24.2448957732299	change:Down|log2FC:-0.97185721486035|baseMean:24.2448957732299	change:Down|log2FC:-1.08519984828708|baseMean:24.2448957732299	change:Down|log2FC:-1.67553860283292|baseMean:24.2448957732299	change:Down|log2FC:-2.36824400679002|baseMean:24.2448957732299	change:Down|log2FC:-1.82685233457727|baseMean:24.2448957732299	change:Down|log2FC:-2.97936851811963|baseMean:24.2448957732299	change:Not|log2FC:-0.11334263342673|baseMean:24.2448957732299	change:Not|log2FC:-0.703681387972567|baseMean:24.2448957732299	change:Down|log2FC:-1.39638679192967|baseMean:24.2448957732299
circRNA_02643|Chr1:163749389_163758473_-	brown	0.0880146	0.68257	0.656564	0.000492822	0.506956	0.0114618	0.401235	0.0519854	0.474273	0.0192072	0.365227	0.079271	0.482348	0.0169825	-0.438806	0.0319447	-0.251214	0.236374	0.147771	0.490774	0.461107	0.0233376	0.0900375	0.675657	0.0428697	0.842343	0.24179	0.255004	-0.293555	0.163848	0.201784	0.344383	change:Not|log2FC:0.786635682858492|baseMean:6.00301670414394	change:Not|log2FC:1.19235410464378|baseMean:6.00301670414394	change:Not|log2FC:1.26664973094939|baseMean:6.00301670414394	change:Not|log2FC:0.793698064576875|baseMean:6.00301670414394	change:Not|log2FC:0.41025173040532|baseMean:6.00301670414394	change:Not|log2FC:0.164565756026094|baseMean:6.00301670414394	change:Not|log2FC:-0.616306268974399|baseMean:6.00301670414394	change:Not|log2FC:0.405718421785293|baseMean:6.00301670414394	change:Not|log2FC:0.480014048090894|baseMean:6.00301670414394	change:Not|log2FC:0.0070623817183837|baseMean:6.00301670414394	change:Not|log2FC:-0.376383952453172|baseMean:6.00301670414394	change:Not|log2FC:-0.622069926832398|baseMean:6.00301670414394	change:Not|log2FC:-1.40294195183289|baseMean:6.00301670414394	change:Not|log2FC:0.0742956263056006|baseMean:6.00301670414394	change:Not|log2FC:-0.398656040066909|baseMean:6.00301670414394	change:Not|log2FC:-0.782102374238465|baseMean:6.00301670414394
circRNA_02647|Chr1:163865640_163866262_+	turquoise	0.578891	0.00303831	0.61819	0.00128414	0.627611	0.00102691	0.664464	0.000397976	0.726187	5.88415e-05	0.783866	5.85792e-06	0.0747342	0.728545	-0.404609	0.0498621	-0.298581	0.156418	0.173483	0.41754	-0.00764078	0.971734	0.101362	0.63744	-0.167631	0.43366	0.635604	0.000844666	-0.0319893	0.882038	0.459349	0.0239395	change:Not|log2FC:0.362610517488503|baseMean:8.08295945653567	change:Not|log2FC:1.02912956246868|baseMean:8.08295945653567	change:Not|log2FC:0.228370157100004|baseMean:8.08295945653567	change:Not|log2FC:0.587516599750387|baseMean:8.08295945653567	change:Not|log2FC:-0.296742306060597|baseMean:8.08295945653567	change:Not|log2FC:0.436898452797746|baseMean:8.08295945653567	change:Not|log2FC:0.300470323045046|baseMean:8.08295945653567	change:Not|log2FC:0.666519044980176|baseMean:8.08295945653567	change:Not|log2FC:-0.134240360388499|baseMean:8.08295945653567	change:Not|log2FC:0.224906082261883|baseMean:8.08295945653567	change:Not|log2FC:-0.6593528235491|baseMean:8.08295945653567	change:Not|log2FC:0.0742879353092432|baseMean:8.08295945653567	change:Not|log2FC:-0.0621401944434568|baseMean:8.08295945653567	change:Not|log2FC:-0.800759405368675|baseMean:8.08295945653567	change:Not|log2FC:-0.441612962718293|baseMean:8.08295945653567	change:Down|log2FC:-1.32587186852928|baseMean:8.08295945653567
circRNA_02656|Chr1:164357618_164364138_-	black	0.466323	0.021623	0.407577	0.0480504	0.507734	0.0113149	0.654226	0.00052439	0.648965	0.00060191	0.595404	0.00214412	-0.0530641	0.805484	-0.224109	0.29245	-0.25613	0.227021	-0.266758	0.207647	-0.11784	0.58342	0.203953	0.339111	0.279127	0.186544	0.477532	0.0182824	-0.0957747	0.656192	0.47098	0.0201797	change:Not|log2FC:-0.403744987233212|baseMean:3.45304439214459			change:Not|log2FC:0.497299140879486|baseMean:3.45304439214459	change:Not|log2FC:0.430612682680836|baseMean:3.45304439214459		change:Not|log2FC:-0.477067413249683|baseMean:3.45304439214459	change:Not|log2FC:-0.57149440621558|baseMean:3.45304439214459		change:Not|log2FC:0.901044128112698|baseMean:3.45304439214459	change:Not|log2FC:0.834357669914048|baseMean:3.45304439214459	change:Not|log2FC:0.495379247541677|baseMean:3.45304439214459	change:Not|log2FC:-0.0733224260164713|baseMean:3.45304439214459	change:Not|log2FC:0.325290947149616|baseMean:3.45304439214459	change:Not|log2FC:1.47253853432828|baseMean:3.45304439214459	change:Not|log2FC:1.40585207612963|baseMean:3.45304439214459
circRNA_02659|Chr1:164420445_164422619_+	turquoise	0.509419	0.0110023	0.764096	1.38788e-05	0.685892	0.000215775	0.741597	3.36924e-05	0.7674	1.2086e-05	0.820204	9.27589e-07	0.18607	0.384011	-0.490907	0.0148585	-0.30779	0.143424	-0.147053	0.492908	0.0417888	0.846272	0.199539	0.34989	0.293898	0.163334	0.485519	0.0161685	-0.0749946	0.727634	0.603225	0.00180591	change:Not|log2FC:1.822545301766|baseMean:6.9677462290412	change:Up|log2FC:1.94085207048086|baseMean:6.9677462290412	change:Up|log2FC:2.10392371765985|baseMean:6.9677462290412	change:Up|log2FC:2.56236936402457|baseMean:6.9677462290412	change:Up|log2FC:2.44893545102759|baseMean:6.9677462290412	change:Up|log2FC:2.08101907395818|baseMean:6.9677462290412	change:Up|log2FC:2.06778522747854|baseMean:6.9677462290412	change:Not|log2FC:0.11830676871486|baseMean:6.9677462290412	change:Not|log2FC:0.281378415893847|baseMean:6.9677462290412	change:Not|log2FC:0.739824062258568|baseMean:6.9677462290412	change:Not|log2FC:0.626390149261584|baseMean:6.9677462290412	change:Not|log2FC:0.258473772192177|baseMean:6.9677462290412	change:Not|log2FC:0.245239925712538|baseMean:6.9677462290412	change:Not|log2FC:0.163071647178988|baseMean:6.9677462290412	change:Not|log2FC:0.621517293543708|baseMean:6.9677462290412	change:Not|log2FC:0.508083380546725|baseMean:6.9677462290412
circRNA_02700|Chr1:166033284_166037819_+	yellow	0.626693	0.00104985	0.781545	6.51167e-06	0.762467	1.48464e-05	0.86114	6.61515e-08	0.906335	1.08191e-09	0.887696	7.28419e-09	0.0900133	0.67574	-0.420031	0.0410032	-0.436733	0.0328584	-0.0843279	0.695231	-0.0152146	0.943747	0.107587	0.616803	0.247252	0.244093	0.664888	0.000393367	-0.0634201	0.768449	0.658318	0.000470219	change:Not|log2FC:-0.185231570405409|baseMean:62.2026918787605	change:Not|log2FC:0.199803658037657|baseMean:62.2026918787605	change:Not|log2FC:-0.0764282839369647|baseMean:62.2026918787605	change:Not|log2FC:0.24446262930014|baseMean:62.2026918787605	change:Not|log2FC:0.172386473987598|baseMean:62.2026918787605	change:Not|log2FC:0.00835744542251383|baseMean:62.2026918787605	change:Not|log2FC:0.182982130650457|baseMean:62.2026918787605	change:Not|log2FC:0.385035228443066|baseMean:62.2026918787605	change:Not|log2FC:0.108803286468444|baseMean:62.2026918787605	change:Not|log2FC:0.429694199705549|baseMean:62.2026918787605	change:Not|log2FC:0.357618044393007|baseMean:62.2026918787605	change:Not|log2FC:0.193589015827923|baseMean:62.2026918787605	change:Not|log2FC:0.368213701055866|baseMean:62.2026918787605	change:Not|log2FC:-0.276231941974622|baseMean:62.2026918787605	change:Not|log2FC:0.0446589712624827|baseMean:62.2026918787605	change:Not|log2FC:-0.027417184050059|baseMean:62.2026918787605
circRNA_02701|Chr1:166033284_166044981_+	black	0.587926	0.00251647	0.579908	0.00297531	0.544396	0.00595334	0.788212	4.7888e-06	0.792338	3.93771e-06	0.703222	0.000126611	-0.146379	0.494913	-0.319004	0.128666	-0.432612	0.0347368	-0.278391	0.187757	0.0820416	0.703124	0.154786	0.470181	0.232272	0.274756	0.440955	0.031019	0.119952	0.576643	0.652786	0.000544697	change:Not|log2FC:-0.65782432146469|baseMean:10.7237085261688	change:Not|log2FC:-0.512354949478969|baseMean:10.7237085261688	change:Not|log2FC:-0.0185309868648443|baseMean:10.7237085261688	change:Not|log2FC:0.212287878907741|baseMean:10.7237085261688	change:Not|log2FC:0.0627993037683843|baseMean:10.7237085261688	change:Not|log2FC:-0.260614722437731|baseMean:10.7237085261688	change:Not|log2FC:0.214237866467228|baseMean:10.7237085261688	change:Not|log2FC:0.145469371985721|baseMean:10.7237085261688	change:Not|log2FC:0.639293334599846|baseMean:10.7237085261688	change:Not|log2FC:0.870112200372431|baseMean:10.7237085261688	change:Not|log2FC:0.720623625233074|baseMean:10.7237085261688	change:Not|log2FC:0.397209599026959|baseMean:10.7237085261688	change:Not|log2FC:0.872062187931918|baseMean:10.7237085261688	change:Not|log2FC:0.493823962614125|baseMean:10.7237085261688	change:Not|log2FC:0.72464282838671|baseMean:10.7237085261688	change:Not|log2FC:0.575154253247354|baseMean:10.7237085261688
circRNA_02707|Chr1:166036953_166044981_+	turquoise	0.752604	2.20854e-05	0.703387	0.000125946	0.6657	0.000384665	0.855718	9.81822e-08	0.889953	5.8897e-09	0.943512	4.95262e-12	-0.0362006	0.866636	-0.456542	0.0249266	-0.439028	0.0318483	-0.197654	0.354554	-0.00298958	0.988938	0.121384	0.572068	0.21718	0.308015	0.700635	0.000137419	0.0570146	0.791304	0.769469	1.10702e-05	change:Not|log2FC:0.00588307131434813|baseMean:53.8670948966656	change:Not|log2FC:0.565759680412918|baseMean:53.8670948966656	change:Up|log2FC:0.668320364331842|baseMean:53.8670948966656	change:Up|log2FC:1.04322248516857|baseMean:53.8670948966656	change:Up|log2FC:0.965008064156669|baseMean:53.8670948966656	change:Up|log2FC:0.932620220395828|baseMean:53.8670948966656	change:Up|log2FC:1.28424448497646|baseMean:53.8670948966656	change:Not|log2FC:0.55987660909857|baseMean:53.8670948966656	change:Up|log2FC:0.662437293017494|baseMean:53.8670948966656	change:Up|log2FC:1.03733941385422|baseMean:53.8670948966656	change:Up|log2FC:0.959124992842321|baseMean:53.8670948966656	change:Up|log2FC:0.92673714908148|baseMean:53.8670948966656	change:Up|log2FC:1.27836141366211|baseMean:53.8670948966656	change:Not|log2FC:0.102560683918924|baseMean:53.8670948966656	change:Not|log2FC:0.477462804755649|baseMean:53.8670948966656	change:Not|log2FC:0.399248383743751|baseMean:53.8670948966656
circRNA_02708|Chr1:166036953_166058413_+	turquoise	0.663987	0.000403216	0.556804	0.00471219	0.478894	0.0179069	0.759674	1.66454e-05	0.709832	0.000102302	0.787663	4.91342e-06	-0.00343287	0.987298	-0.422602	0.0396555	-0.414535	0.0440054	-0.195153	0.360798	0.106822	0.619323	0.161332	0.451376	0.175986	0.410749	0.5358	0.00696466	0.0523502	0.808053	0.667147	0.000369582	change:Not|log2FC:-0.0836682028025268|baseMean:27.4436151858637	change:Not|log2FC:-0.0525160675972122|baseMean:27.4436151858637	change:Not|log2FC:0.0920016788667802|baseMean:27.4436151858637	change:Not|log2FC:0.293323068070374|baseMean:27.4436151858637	change:Not|log2FC:0.115469916437404|baseMean:27.4436151858637	change:Not|log2FC:-0.162177142855475|baseMean:27.4436151858637	change:Not|log2FC:0.407267454200687|baseMean:27.4436151858637	change:Not|log2FC:0.0311521352053145|baseMean:27.4436151858637	change:Not|log2FC:0.175669881669307|baseMean:27.4436151858637	change:Not|log2FC:0.376991270872901|baseMean:27.4436151858637	change:Not|log2FC:0.199138119239931|baseMean:27.4436151858637	change:Not|log2FC:-0.0785089400529484|baseMean:27.4436151858637	change:Not|log2FC:0.490935657003214|baseMean:27.4436151858637	change:Not|log2FC:0.144517746463992|baseMean:27.4436151858637	change:Not|log2FC:0.345839135667586|baseMean:27.4436151858637	change:Not|log2FC:0.167985984034616|baseMean:27.4436151858637
circRNA_02737|Chr1:169420292_169424282_-	red	0.947839	2.10352e-12	0.422381	0.0397697	0.485293	0.0162255	0.761369	1.55322e-05	0.7715	1.01476e-05	0.895047	3.58376e-09	-0.275243	0.193005	-0.397855	0.0541825	-0.405694	0.049194	-0.25018	0.238373	-0.103931	0.628891	-0.0391298	0.85595	0.0885597	0.680705	0.6634	0.000409742	0.444829	0.0294041	0.8895	6.14885e-09	change:Not|log2FC:-0.207533704488209|baseMean:19.2230759452637	change:Not|log2FC:0.337739731764023|baseMean:19.2230759452637	change:Not|log2FC:0.504263987710117|baseMean:19.2230759452637	change:Not|log2FC:0.803518347086664|baseMean:19.2230759452637	change:Up|log2FC:0.899806324717411|baseMean:19.2230759452637	change:Up|log2FC:1.14933193067528|baseMean:19.2230759452637	change:Up|log2FC:1.83397522484593|baseMean:19.2230759452637	change:Not|log2FC:0.545273436252233|baseMean:19.2230759452637	change:Not|log2FC:0.711797692198326|baseMean:19.2230759452637	change:Up|log2FC:1.01105205157487|baseMean:19.2230759452637	change:Up|log2FC:1.10734002920562|baseMean:19.2230759452637	change:Up|log2FC:1.35686563516349|baseMean:19.2230759452637	change:Up|log2FC:2.04150892933414|baseMean:19.2230759452637	change:Not|log2FC:0.166524255946093|baseMean:19.2230759452637	change:Not|log2FC:0.465778615322641|baseMean:19.2230759452637	change:Not|log2FC:0.562066592953388|baseMean:19.2230759452637
circRNA_02742|Chr1:169422161_169424282_-	turquoise	0.776405	8.19395e-06	0.499738	0.0129001	0.491176	0.0147954	0.650119	0.000584097	0.710658	9.95702e-05	0.778476	7.4748e-06	-0.0477352	0.824707	-0.435983	0.0331942	-0.337489	0.106784	-0.435983	0.0331942	0.116928	0.58636	0.189126	0.376107	0.0927612	0.66639	0.467346	0.0212991	0.343295	0.100514	0.803784	2.23525e-06	change:Not|log2FC:2.76325845302573|baseMean:4.27787335015403	change:Not|log2FC:0|baseMean:4.27787335015403	change:Up|log2FC:4.16331959557981|baseMean:4.27787335015403	change:Up|log2FC:4.4991678255948|baseMean:4.27787335015403	change:Up|log2FC:3.96081255190717|baseMean:4.27787335015403	change:Up|log2FC:4.08461862431468|baseMean:4.27787335015403	change:Up|log2FC:4.78261905844531|baseMean:4.27787335015403	change:Down|log2FC:-3.43064432269717|baseMean:4.27787335015403	change:Not|log2FC:1.40006114255409|baseMean:4.27787335015403	change:Not|log2FC:1.73590937256908|baseMean:4.27787335015403	change:Not|log2FC:1.19755409888144|baseMean:4.27787335015403	change:Not|log2FC:1.32136017128895|baseMean:4.27787335015403	change:Up|log2FC:2.01936060541959|baseMean:4.27787335015403	change:Up|log2FC:4.83070546525126|baseMean:4.27787335015403	change:Up|log2FC:5.16655369526625|baseMean:4.27787335015403	change:Up|log2FC:4.62819842157861|baseMean:4.27787335015403
circRNA_02751|Chr1:169468880_169482865_-	red	0.889897	5.92153e-09	0.274559	0.194158	0.322881	0.123829	0.584389	0.00271085	0.603991	0.0017754	0.786413	5.2082e-06	-0.372562	0.0729853	-0.311722	0.138118	-0.356626	0.0871536	-0.284249	0.178253	-0.150161	0.483708	-0.0387134	0.857468	0.0702239	0.744377	0.514817	0.0100483	0.556431	0.00474609	0.837818	3.25533e-07	change:Not|log2FC:-0.814522392391658|baseMean:9.53420263218526	change:Not|log2FC:-0.442813454084207|baseMean:9.53420263218526	change:Not|log2FC:0.00153756906769092|baseMean:9.53420263218526	change:Not|log2FC:0.610387742116265|baseMean:9.53420263218526	change:Not|log2FC:0.720994514890402|baseMean:9.53420263218526	change:Not|log2FC:0.906040077923973|baseMean:9.53420263218526	change:Up|log2FC:2.09257055669845|baseMean:9.53420263218526	change:Not|log2FC:0.371708938307451|baseMean:9.53420263218526	change:Not|log2FC:0.816059961459349|baseMean:9.53420263218526	change:Not|log2FC:1.42491013450792|baseMean:9.53420263218526	change:Up|log2FC:1.53551690728206|baseMean:9.53420263218526	change:Up|log2FC:1.72056247031563|baseMean:9.53420263218526	change:Up|log2FC:2.90709294909011|baseMean:9.53420263218526	change:Not|log2FC:0.444351023151898|baseMean:9.53420263218526	change:Not|log2FC:1.05320119620047|baseMean:9.53420263218526	change:Not|log2FC:1.16380796897461|baseMean:9.53420263218526
circRNA_02772|Chr1:169540497_169559446_-	turquoise	0.571147	0.00355594	0.613742	0.00142363	0.617142	0.0013159	0.416055	0.0431585	0.607868	0.00162752	0.783537	5.94689e-06	0.0955172	0.657061	-0.098392	0.647383	-0.239348	0.259981	-0.246381	0.245813	-0.00606322	0.977568	-0.171113	0.42403	0.0791797	0.713044	0.690395	0.000188511	-0.00827803	0.969377	0.43959	0.0316043	change:Not|log2FC:-0.801746552726886|baseMean:4.25935126954953	change:Not|log2FC:-1.40127972355694|baseMean:4.25935126954953	change:Not|log2FC:-0.692446485647622|baseMean:4.25935126954953	change:Not|log2FC:-1.24808541085626|baseMean:4.25935126954953	change:Not|log2FC:-0.571196611047392|baseMean:4.25935126954953	change:Not|log2FC:-0.220685385081592|baseMean:4.25935126954953	change:Not|log2FC:-0.58062657346203|baseMean:4.25935126954953	change:Not|log2FC:-0.59953317083005|baseMean:4.25935126954953		change:Not|log2FC:-0.446338858129377|baseMean:4.25935126954953	change:Not|log2FC:0.230549941679494|baseMean:4.25935126954953	change:Not|log2FC:0.581061167645294|baseMean:4.25935126954953	change:Not|log2FC:0.221119979264856|baseMean:4.25935126954953	change:Not|log2FC:0.708833237909314|baseMean:4.25935126954953	change:Not|log2FC:0.153194312700673|baseMean:4.25935126954953	change:Not|log2FC:0.830083112509544|baseMean:4.25935126954953
circRNA_02774|Chr1:169551755_169559446_-	turquoise	0.579664	0.00299033	0.625858	0.00107109	0.656876	0.000488732	0.509632	0.0109632	0.707974	0.000108681	0.784878	5.59165e-06	0.0261044	0.903629	-0.163321	0.44574	-0.413013	0.0448665	-0.00311411	0.988478	0.0751552	0.727072	-0.188666	0.377292	0.136742	0.524033	0.660377	0.000444843	-0.10416	0.62813	0.428453	0.0367178	change:Not|log2FC:-1.47010174033421|baseMean:6.29669246336492	change:Not|log2FC:-0.193359655705187|baseMean:6.29669246336492	change:Not|log2FC:-0.456654685008013|baseMean:6.29669246336492	change:Not|log2FC:-1.10187854383337|baseMean:6.29669246336492	change:Not|log2FC:-0.431981360671799|baseMean:6.29669246336492	change:Not|log2FC:-0.374589698032091|baseMean:6.29669246336492	change:Not|log2FC:-0.840328351628705|baseMean:6.29669246336492	change:Not|log2FC:1.27674208462903|baseMean:6.29669246336492	change:Not|log2FC:1.0134470553262|baseMean:6.29669246336492	change:Not|log2FC:0.368223196500839|baseMean:6.29669246336492	change:Not|log2FC:1.03812037966241|baseMean:6.29669246336492	change:Not|log2FC:1.09551204230212|baseMean:6.29669246336492	change:Not|log2FC:0.629773388705508|baseMean:6.29669246336492	change:Not|log2FC:-0.263295029302826|baseMean:6.29669246336492	change:Not|log2FC:-0.908518888128187|baseMean:6.29669246336492	change:Not|log2FC:-0.238621704966612|baseMean:6.29669246336492
circRNA_02778|Chr1:169678853_169685830_+	turquoise	0.737678	3.89638e-05	0.432289	0.0348877	0.389384	0.060005	0.562378	0.00423005	0.638014	0.000795524	0.759721	1.66133e-05	-0.186293	0.383431	-0.285003	0.177054	-0.410291	0.0464394	-0.181942	0.394834	0.0681252	0.751778	-0.104715	0.626292	0.104391	0.627365	0.596289	0.00210329	0.213145	0.31731	0.664393	0.000398753	change:Not|log2FC:-0.745814042524513|baseMean:3.87535584932186			change:Not|log2FC:-0.508827719067512|baseMean:3.87535584932186	change:Not|log2FC:-0.259629719809815|baseMean:3.87535584932186	change:Not|log2FC:-0.285887447337917|baseMean:3.87535584932186	change:Not|log2FC:-0.3314616538551|baseMean:3.87535584932186	change:Not|log2FC:0.354070314906993|baseMean:3.87535584932186		change:Not|log2FC:0.236986323457001|baseMean:3.87535584932186	change:Not|log2FC:0.486184322714698|baseMean:3.87535584932186	change:Not|log2FC:0.459926595186596|baseMean:3.87535584932186	change:Not|log2FC:0.414352388669413|baseMean:3.87535584932186	change:Not|log2FC:0.175336795749057|baseMean:3.87535584932186	change:Not|log2FC:-0.117083991449991|baseMean:3.87535584932186	change:Not|log2FC:0.132114007807705|baseMean:3.87535584932186
circRNA_02783|Chr1:169713656_169718710_-	turquoise	0.532809	0.00734844	0.642838	0.000704479	0.587307	0.00254958	0.804016	2.20892e-06	0.715876	8.37563e-05	0.786408	5.20959e-06	0.0053567	0.980181	-0.312197	0.137487	-0.328065	0.117569	-0.0713628	0.740369	0.0496669	0.817727	-0.0735526	0.732682	0.23083	0.277832	0.591143	0.00235003	-0.0864628	0.68789	0.502262	0.0123812	change:Not|log2FC:-0.216849517310434|baseMean:5.5299300500621	change:Not|log2FC:0.3502961328492|baseMean:5.5299300500621	change:Not|log2FC:0.271283333083736|baseMean:5.5299300500621	change:Not|log2FC:0.0381110361231638|baseMean:5.5299300500621	change:Not|log2FC:0.558698676211982|baseMean:5.5299300500621	change:Not|log2FC:0.435284440021078|baseMean:5.5299300500621	change:Not|log2FC:0.578655019448976|baseMean:5.5299300500621	change:Not|log2FC:0.567145650159633|baseMean:5.5299300500621	change:Not|log2FC:0.488132850394169|baseMean:5.5299300500621	change:Not|log2FC:0.254960553433597|baseMean:5.5299300500621	change:Not|log2FC:0.775548193522415|baseMean:5.5299300500621	change:Not|log2FC:0.652133957331511|baseMean:5.5299300500621	change:Not|log2FC:0.79550453675941|baseMean:5.5299300500621	change:Not|log2FC:-0.0790127997654643|baseMean:5.5299300500621	change:Not|log2FC:-0.312185096726036|baseMean:5.5299300500621	change:Not|log2FC:0.208402543362782|baseMean:5.5299300500621
circRNA_02795|Chr1:169821469_169829760_+	black	0.404404	0.049989	0.534736	0.00709917	0.688047	0.000202324	0.767443	1.20637e-05	0.780166	6.9299e-06	0.57594	0.00322749	-0.108742	0.613003	-0.230517	0.278502	-0.349871	0.0937458	-0.107336	0.617629	-0.00253785	0.99061	-0.11423	0.595086	0.248752	0.241151	0.648294	0.000612464	-0.0925544	0.667092	0.498913	0.0130736	change:Not|log2FC:-0.968012004898481|baseMean:4.83474541796797	change:Not|log2FC:-0.165367259674484|baseMean:4.83474541796797	change:Not|log2FC:-0.266933079218009|baseMean:4.83474541796797	change:Not|log2FC:-0.510885842848655|baseMean:4.83474541796797	change:Not|log2FC:0.233794417412281|baseMean:4.83474541796797	change:Not|log2FC:0.217299899494425|baseMean:4.83474541796797	change:Not|log2FC:-0.0488226890863579|baseMean:4.83474541796797	change:Not|log2FC:0.802644745223997|baseMean:4.83474541796797	change:Not|log2FC:0.701078925680472|baseMean:4.83474541796797	change:Not|log2FC:0.457126162049826|baseMean:4.83474541796797	change:Not|log2FC:1.20180642231076|baseMean:4.83474541796797	change:Not|log2FC:1.18531190439291|baseMean:4.83474541796797	change:Not|log2FC:0.919189315812123|baseMean:4.83474541796797	change:Not|log2FC:-0.101565819543525|baseMean:4.83474541796797	change:Not|log2FC:-0.345518583174171|baseMean:4.83474541796797	change:Not|log2FC:0.399161677086765|baseMean:4.83474541796797
circRNA_02818|Chr1:175244214_175246746_+	turquoise	0.724827	6.17005e-05	0.721938	6.81841e-05	0.760337	1.62014e-05	0.823228	7.81307e-07	0.906217	1.09643e-09	0.946624	2.69408e-12	-0.0178345	0.93408	-0.357641	0.0861949	-0.354396	0.0892906	-0.165687	0.439086	-0.0453704	0.833269	-0.0288506	0.893544	0.160966	0.452417	0.760907	1.58286e-05	0.0300718	0.889065	0.67023	0.000339147	change:Not|log2FC:-0.135639990758807|baseMean:13.8017783569313	change:Not|log2FC:0.209138163417368|baseMean:13.8017783569313	change:Not|log2FC:0.161103117734226|baseMean:13.8017783569313	change:Not|log2FC:0.31390849959374|baseMean:13.8017783569313	change:Not|log2FC:0.48475768231236|baseMean:13.8017783569313	change:Not|log2FC:0.666407563308006|baseMean:13.8017783569313	change:Not|log2FC:0.62938111333308|baseMean:13.8017783569313	change:Not|log2FC:0.344778154176174|baseMean:13.8017783569313	change:Not|log2FC:0.296743108493032|baseMean:13.8017783569313	change:Not|log2FC:0.449548490352547|baseMean:13.8017783569313	change:Not|log2FC:0.620397673071166|baseMean:13.8017783569313	change:Not|log2FC:0.802047554066813|baseMean:13.8017783569313	change:Not|log2FC:0.765021104091886|baseMean:13.8017783569313	change:Not|log2FC:-0.0480350456831419|baseMean:13.8017783569313	change:Not|log2FC:0.104770336176372|baseMean:13.8017783569313	change:Not|log2FC:0.275619518894992|baseMean:13.8017783569313
circRNA_02820|Chr1:175245670_175246746_+	turquoise	0.62459	0.00110408	0.416497	0.0429144	0.448097	0.0280947	0.523347	0.00868091	0.630988	0.000946158	0.623609	0.00113018	-0.113581	0.597193	-0.222763	0.295435	-0.286887	0.174083	-0.369503	0.0755589	0.216314	0.309995	-0.0042787	0.984169	0.0486047	0.821563	0.399067	0.0533866	0.219446	0.302869	0.545521	0.00583048	change:Not|log2FC:-0.646663353626218|baseMean:4.86030104763055	change:Down|log2FC:-2.63033806302653|baseMean:4.86030104763055	change:Not|log2FC:0.592742667919076|baseMean:4.86030104763055	change:Not|log2FC:0.162994662612184|baseMean:4.86030104763055	change:Not|log2FC:0.117729963118906|baseMean:4.86030104763055	change:Not|log2FC:0.191145085273383|baseMean:4.86030104763055	change:Not|log2FC:1.05494680253424|baseMean:4.86030104763055	change:Not|log2FC:-1.98367470940031|baseMean:4.86030104763055	change:Not|log2FC:1.23940602154529|baseMean:4.86030104763055	change:Not|log2FC:0.809658016238402|baseMean:4.86030104763055	change:Not|log2FC:0.764393316745124|baseMean:4.86030104763055	change:Not|log2FC:0.837808438899601|baseMean:4.86030104763055	change:Not|log2FC:1.70161015616046|baseMean:4.86030104763055	change:Up|log2FC:3.22308073094561|baseMean:4.86030104763055	change:Up|log2FC:2.79333272563872|baseMean:4.86030104763055	change:Up|log2FC:2.74806802614544|baseMean:4.86030104763055
circRNA_02833|Chr1:175311364_175311969_+	turquoise	0.618505	0.00127471	0.52892	0.00787381	0.54891	0.00547346	0.442482	0.0303741	0.604803	0.00174349	0.737105	3.97929e-05	0.2278	0.284363	-0.407774	0.0479324	-0.127072	0.554053	0.0890054	0.679181	-0.0592879	0.783173	-0.00944269	0.965071	-0.189005	0.376419	0.634994	0.00085752	0.0685819	0.750166	0.459039	0.0240468	change:Not|log2FC:1.03119757209605|baseMean:6.49174163148704	change:Not|log2FC:0.989199262513463|baseMean:6.49174163148704	change:Not|log2FC:0.26706551094704|baseMean:6.49174163148704	change:Not|log2FC:0.470355022437076|baseMean:6.49174163148704	change:Not|log2FC:-0.295472404205008|baseMean:6.49174163148704	change:Not|log2FC:0.530733566902133|baseMean:6.49174163148704	change:Not|log2FC:0.396004952862857|baseMean:6.49174163148704	change:Not|log2FC:-0.0419983095825921|baseMean:6.49174163148704	change:Not|log2FC:-0.764132061149014|baseMean:6.49174163148704	change:Not|log2FC:-0.560842549658979|baseMean:6.49174163148704	change:Not|log2FC:-1.32666997630106|baseMean:6.49174163148704	change:Not|log2FC:-0.500464005193921|baseMean:6.49174163148704	change:Not|log2FC:-0.635192619233198|baseMean:6.49174163148704	change:Not|log2FC:-0.722133751566422|baseMean:6.49174163148704	change:Not|log2FC:-0.518844240076387|baseMean:6.49174163148704	change:Down|log2FC:-1.28467166671847|baseMean:6.49174163148704
circRNA_02840|Chr1:175376702_175378595_+	grey	-0.306156	0.145672	0.42436	0.0387541	0.264676	0.211351	-0.0350658	0.870782	0.0339934	0.874703	0.0620304	0.773392	0.832354	4.5625e-07	-0.266118	0.208781	0.367882	0.0769508	0.0499447	0.816724	0.209739	0.325287	0.241671	0.255244	-0.213458	0.316583	0.148604	0.488304	-0.538265	0.00666101	-0.271332	0.199664	change:Not|log2FC:0.941197381881846|baseMean:11.0729908431752	change:Not|log2FC:-0.0796174185236108|baseMean:11.0729908431752	change:Not|log2FC:-0.200970255216322|baseMean:11.0729908431752	change:Not|log2FC:-0.0821911807611172|baseMean:11.0729908431752	change:Down|log2FC:-1.12964028052577|baseMean:11.0729908431752	change:Down|log2FC:-1.13478917143249|baseMean:11.0729908431752	change:Down|log2FC:-1.8160497622807|baseMean:11.0729908431752	change:Down|log2FC:-1.02081480040546|baseMean:11.0729908431752	change:Down|log2FC:-1.14216763709817|baseMean:11.0729908431752	change:Down|log2FC:-1.02338856264296|baseMean:11.0729908431752	change:Down|log2FC:-2.07083766240762|baseMean:11.0729908431752	change:Down|log2FC:-2.07598655331434|baseMean:11.0729908431752	change:Down|log2FC:-2.75724714416255|baseMean:11.0729908431752	change:Not|log2FC:-0.121352836692712|baseMean:11.0729908431752	change:Not|log2FC:-0.00257376223750641|baseMean:11.0729908431752	change:Down|log2FC:-1.05002286200216|baseMean:11.0729908431752
circRNA_02865|Chr1:175438488_175438963_-	brown	0.160281	0.454367	0.29722	0.158406	0.105392	0.624048	0.269012	0.203686	0.232961	0.273296	0.271951	0.198599	0.0470547	0.827169	-0.360932	0.0831372	-0.288855	0.171017	0.496996	0.0134839	0.083834	0.696933	-0.0516913	0.810426	-0.013728	0.949236	0.182063	0.394515	-0.0476869	0.824881	0.207818	0.329838	change:Not|log2FC:0.528545509884817|baseMean:3.72144119005067			change:Not|log2FC:0.750942452105075|baseMean:3.72144119005067	change:Not|log2FC:0.704517137867003|baseMean:3.72144119005067	change:Not|log2FC:0.477403738379875|baseMean:3.72144119005067	change:Not|log2FC:1.02538864060938|baseMean:3.72144119005067	change:Not|log2FC:1.6969211368619|baseMean:3.72144119005067		change:Not|log2FC:0.222396942220259|baseMean:3.72144119005067	change:Not|log2FC:0.175971627982186|baseMean:3.72144119005067	change:Not|log2FC:-0.0511417715049415|baseMean:3.72144119005067	change:Not|log2FC:0.496843130724567|baseMean:3.72144119005067	change:Not|log2FC:-1.17410003401693|baseMean:3.72144119005067	change:Not|log2FC:-1.47452419464164|baseMean:3.72144119005067	change:Not|log2FC:-1.52094950887971|baseMean:3.72144119005067
circRNA_02880|Chr1:179625093_179636388_-	black	0.395539	0.0557287	0.293031	0.164636	0.498742	0.0131097	0.465004	0.0220465	0.534094	0.00718151	0.42753	0.0371696	-0.0553549	0.797254	-0.231597	0.276193	-0.201216	0.345773	-0.155374	0.468475	0.0255331	0.905729	0.335369	0.109145	-0.154003	0.472459	0.245417	0.247725	0.135872	0.526704	0.369461	0.0755952	change:Not|log2FC:0.00495195089027064|baseMean:3.5345248852894			change:Not|log2FC:0.380447755904003|baseMean:3.5345248852894	change:Not|log2FC:-0.944691038171863|baseMean:3.5345248852894		change:Not|log2FC:0.41528742935319|baseMean:3.5345248852894	change:Not|log2FC:-0.443651973675892|baseMean:3.5345248852894		change:Not|log2FC:0.375495805013733|baseMean:3.5345248852894	change:Not|log2FC:-0.949642989062134|baseMean:3.5345248852894	change:Not|log2FC:-0.674315492386306|baseMean:3.5345248852894	change:Not|log2FC:0.41033547846292|baseMean:3.5345248852894	change:Not|log2FC:0.0717722884041512|baseMean:3.5345248852894	change:Not|log2FC:0.819147778689624|baseMean:3.5345248852894	change:Not|log2FC:-0.505991015386242|baseMean:3.5345248852894
circRNA_02886|Chr1:179631516_179636388_-	black	0.47847	0.0180232	0.389244	0.0601052	0.453245	0.0261272	0.534846	0.00708521	0.576157	0.00321322	0.531304	0.00754828	-0.205739	0.334807	-0.128299	0.5502	-0.438914	0.0318978	-0.276853	0.190308	0.0767065	0.721655	-0.117196	0.585496	0.52413	0.00856346	0.284178	0.178365	0.0762467	0.723259	0.523681	0.0086307	change:Not|log2FC:-2.3572265545167|baseMean:4.12843274212006	change:Not|log2FC:-1.35854557476944|baseMean:4.12843274212006	change:Not|log2FC:-0.470019348502953|baseMean:4.12843274212006	change:Not|log2FC:-0.949112299373403|baseMean:4.12843274212006	change:Not|log2FC:0.234237932689954|baseMean:4.12843274212006	change:Not|log2FC:-0.8922881458291|baseMean:4.12843274212006	change:Not|log2FC:0.214931387414724|baseMean:4.12843274212006	change:Not|log2FC:0.998680979747254|baseMean:4.12843274212006		change:Not|log2FC:1.4081142551433|baseMean:4.12843274212006	change:Up|log2FC:2.59146448720665|baseMean:4.12843274212006	change:Not|log2FC:1.4649384086876|baseMean:4.12843274212006	change:Up|log2FC:2.57215794193142|baseMean:4.12843274212006	change:Not|log2FC:0.888526226266492|baseMean:4.12843274212006	change:Not|log2FC:0.409433275396041|baseMean:4.12843274212006	change:Up|log2FC:1.5927835074594|baseMean:4.12843274212006
circRNA_02891|Chr1:179650258_179656225_-	brown	0.322087	0.124808	0.670616	0.000335499	0.584312	0.00271524	0.411093	0.0459717	0.524914	0.0084473	0.574777	0.00330468	0.336682	0.107678	-0.369277	0.0757516	-0.242254	0.254064	0.214691	0.313727	0.258592	0.222429	-0.250794	0.237185	0.160079	0.454945	0.338545	0.105623	-0.109582	0.610246	0.292185	0.165915	change:Not|log2FC:1.05831602441469|baseMean:4.99933246605066	change:Not|log2FC:2.04470424420486|baseMean:4.99933246605066	change:Not|log2FC:1.79411209471938|baseMean:4.99933246605066	change:Not|log2FC:0.156965151407222|baseMean:4.99933246605066	change:Not|log2FC:1.41180537326821|baseMean:4.99933246605066	change:Not|log2FC:1.04805996983992|baseMean:4.99933246605066	change:Not|log2FC:0.66665128793308|baseMean:4.99933246605066	change:Not|log2FC:0.986388219790172|baseMean:4.99933246605066	change:Not|log2FC:0.735796070304694|baseMean:4.99933246605066	change:Not|log2FC:-0.901350873007463|baseMean:4.99933246605066	change:Not|log2FC:0.353489348853529|baseMean:4.99933246605066	change:Not|log2FC:-0.0102560545747691|baseMean:4.99933246605066	change:Not|log2FC:-0.391664736481605|baseMean:4.99933246605066	change:Not|log2FC:-0.250592149485478|baseMean:4.99933246605066	change:Down|log2FC:-1.88773909279764|baseMean:4.99933246605066	change:Not|log2FC:-0.632898870936643|baseMean:4.99933246605066
circRNA_02897|Chr1:179928002_179936440_-	turquoise	0.529937	0.00773349	0.646276	0.000645214	0.573057	0.00342182	0.547597	0.00560958	0.627205	0.00103699	0.763711	1.41026e-05	0.21384	0.315697	-0.323496	0.123073	-0.308276	0.142761	-0.058036	0.787648	0.0638766	0.766827	-0.0142742	0.947219	0.0915535	0.670494	0.610318	0.00153966	-0.0616652	0.774693	0.490488	0.0149571	change:Not|log2FC:0.0635767253117006|baseMean:3.10787768674145			change:Not|log2FC:0.930582099204691|baseMean:3.10787768674145			change:Not|log2FC:0.994561107055846|baseMean:3.10787768674145			change:Not|log2FC:0.86700537389299|baseMean:3.10787768674145	change:Not|log2FC:0.949021378228043|baseMean:3.10787768674145	change:Not|log2FC:1.21799581490601|baseMean:3.10787768674145	change:Not|log2FC:0.930984381744145|baseMean:3.10787768674145	change:Not|log2FC:-0.00675987191995238|baseMean:3.10787768674145	change:Not|log2FC:-0.180760083373225|baseMean:3.10787768674145	change:Not|log2FC:-0.0987440790381719|baseMean:3.10787768674145
circRNA_02899|Chr1:179928002_179949230_-	black	0.370105	0.075047	0.0635026	0.768156	0.293086	0.164553	0.494999	0.0139229	0.396401	0.0551493	0.278895	0.186925	-0.382825	0.0648358	0.171174	0.42386	-0.424385	0.0387411	0.105959	0.622174	-0.353269	0.0903848	-0.027836	0.897268	-0.0157855	0.94164	0.444326	0.02961	0.0998169	0.642606	0.274548	0.194176	change:Down|log2FC:-3.29069537823591|baseMean:4.29956991361508	change:Not|log2FC:-0.784745757918107|baseMean:4.29956991361508	change:Down|log2FC:-3.34724946895891|baseMean:4.29956991361508	change:Not|log2FC:-1.47077816512382|baseMean:4.29956991361508	change:Down|log2FC:-1.72251363358359|baseMean:4.29956991361508	change:Not|log2FC:-1.2949761062132|baseMean:4.29956991361508	change:Not|log2FC:-1.37266850906313|baseMean:4.29956991361508	change:Up|log2FC:2.5059496203178|baseMean:4.29956991361508	change:Not|log2FC:-0.0565540907229972|baseMean:4.29956991361508	change:Not|log2FC:1.81991721311209|baseMean:4.29956991361508	change:Not|log2FC:1.56818174465232|baseMean:4.29956991361508	change:Not|log2FC:1.99571927202271|baseMean:4.29956991361508	change:Not|log2FC:1.91802686917278|baseMean:4.29956991361508	change:Down|log2FC:-2.5625037110408|baseMean:4.29956991361508	change:Not|log2FC:-0.686032407205715|baseMean:4.29956991361508	change:Not|log2FC:-0.937767875665479|baseMean:4.29956991361508
circRNA_02925|Chr1:180086214_180093080_-	turquoise	0.582538	0.00281759	0.48997	0.0150797	0.581609	0.0028725	0.468986	0.020788	0.626683	0.0010501	0.738968	3.7154e-05	-0.147275	0.492246	-0.136348	0.525243	-0.457407	0.0246189	0.0419983	0.84551	-0.20889	0.327294	0.0657917	0.760033	0.181421	0.396212	0.508173	0.0112327	0.00525981	0.98054	0.469971	0.0204858	change:Down|log2FC:-2.52148470431212|baseMean:4.27644916100083	change:Not|log2FC:-0.0978918714281753|baseMean:4.27644916100083	change:Not|log2FC:-1.39805429593958|baseMean:4.27644916100083	change:Not|log2FC:-0.385796161622391|baseMean:4.27644916100083	change:Not|log2FC:-0.357833462565755|baseMean:4.27644916100083	change:Not|log2FC:-0.573182162171542|baseMean:4.27644916100083	change:Not|log2FC:-0.534527745689024|baseMean:4.27644916100083	change:Up|log2FC:2.42359283288394|baseMean:4.27644916100083		change:Not|log2FC:2.13568854268973|baseMean:4.27644916100083	change:Not|log2FC:2.16365124174636|baseMean:4.27644916100083	change:Not|log2FC:1.94830254214057|baseMean:4.27644916100083	change:Not|log2FC:1.98695695862309|baseMean:4.27644916100083	change:Not|log2FC:-1.3001624245114|baseMean:4.27644916100083	change:Not|log2FC:-0.287904290194216|baseMean:4.27644916100083	change:Not|log2FC:-0.259941591137579|baseMean:4.27644916100083
circRNA_02936|Chr1:180187757_180195770_-	turquoise	0.514803	0.0100506	0.492137	0.0145721	0.445909	0.0289662	0.407305	0.0482145	0.520546	0.00911172	0.687476	0.000205816	0.155192	0.469003	-0.493755	0.014202	-0.277643	0.188994	0.162994	0.446663	-0.134346	0.531399	0.301041	0.152868	0.0609532	0.77723	0.398185	0.0539649	-0.0174297	0.935573	0.493828	0.0141855	change:Up|log2FC:3.13547879652101|baseMean:3.48631433353923			change:Up|log2FC:4.15395238165999|baseMean:3.48631433353923	change:Up|log2FC:3.41271007707669|baseMean:3.48631433353923		change:Up|log2FC:3.72841482467026|baseMean:3.48631433353923	change:Not|log2FC:1.03161215050078|baseMean:3.48631433353923		change:Not|log2FC:1.01847358513897|baseMean:3.48631433353923	change:Not|log2FC:0.277231280555678|baseMean:3.48631433353923	change:Not|log2FC:0.186043061566828|baseMean:3.48631433353923	change:Not|log2FC:0.592936028149244|baseMean:3.48631433353923	change:Not|log2FC:-1.27184335194987|baseMean:3.48631433353923	change:Not|log2FC:-0.0131385653618013|baseMean:3.48631433353923	change:Not|log2FC:-0.754380869945098|baseMean:3.48631433353923
circRNA_02977|Chr1:180939110_180943732_+	yellow	-0.406831	0.0485011	0.154585	0.470767	-0.0372141	0.862936	-0.426478	0.0376896	-0.29795	0.157337	-0.190045	0.373751	0.709347	0.000103936	0.122471	0.568605	0.481199	0.0172856	-0.0690601	0.748478	0.326874	0.118985	-0.287219	0.173563	-0.222111	0.296887	0.0267072	0.901414	-0.378861	0.0678961	-0.494719	0.0139852	change:Not|log2FC:0.424271621550432|baseMean:14.6545117684731	change:Down|log2FC:-1.19452354587749|baseMean:14.6545117684731	change:Not|log2FC:-0.677046915618128|baseMean:14.6545117684731	change:Down|log2FC:-2.24489633222054|baseMean:14.6545117684731	change:Down|log2FC:-2.20621027149792|baseMean:14.6545117684731	change:Down|log2FC:-2.18888082951919|baseMean:14.6545117684731	change:Down|log2FC:-2.98743832460962|baseMean:14.6545117684731	change:Down|log2FC:-1.61879516742792|baseMean:14.6545117684731	change:Not|log2FC:-1.10131853716856|baseMean:14.6545117684731	change:Down|log2FC:-2.66916795377097|baseMean:14.6545117684731	change:Down|log2FC:-2.63048189304835|baseMean:14.6545117684731	change:Down|log2FC:-2.61315245106962|baseMean:14.6545117684731	change:Down|log2FC:-3.41170994616005|baseMean:14.6545117684731	change:Not|log2FC:0.51747663025936|baseMean:14.6545117684731	change:Not|log2FC:-1.05037278634305|baseMean:14.6545117684731	change:Not|log2FC:-1.01168672562043|baseMean:14.6545117684731
circRNA_02988|Chr1:181739654_181743674_-	black	0.297622	0.157817	0.404693	0.0498102	0.358233	0.0856384	0.624874	0.0010966	0.557705	0.00463127	0.426814	0.0375228	-0.0488337	0.820736	-0.402708	0.0510497	-0.250564	0.237629	-0.164167	0.443356	0.126935	0.554483	0.212977	0.3177	0.165432	0.4398	0.422003	0.0399661	-0.109909	0.609176	0.468178	0.0210383	change:Not|log2FC:0.624896081044975|baseMean:5.47952533316712	change:Not|log2FC:0.419907652143744|baseMean:5.47952533316712	change:Not|log2FC:0.633851366038339|baseMean:5.47952533316712	change:Not|log2FC:0.911187485498453|baseMean:5.47952533316712	change:Not|log2FC:0.636995774553151|baseMean:5.47952533316712	change:Not|log2FC:0.386680890509853|baseMean:5.47952533316712	change:Not|log2FC:-0.233447628150436|baseMean:5.47952533316712	change:Not|log2FC:-0.204988428901231|baseMean:5.47952533316712	change:Not|log2FC:0.00895528499336423|baseMean:5.47952533316712	change:Not|log2FC:0.286291404453478|baseMean:5.47952533316712	change:Not|log2FC:0.0120996935081758|baseMean:5.47952533316712	change:Not|log2FC:-0.238215190535123|baseMean:5.47952533316712	change:Not|log2FC:-0.858343709195411|baseMean:5.47952533316712	change:Not|log2FC:0.213943713894596|baseMean:5.47952533316712	change:Not|log2FC:0.491279833354709|baseMean:5.47952533316712	change:Not|log2FC:0.217088122409407|baseMean:5.47952533316712
circRNA_02994|Chr1:182134580_182139525_-	brown	0.310788	0.139366	0.573024	0.00342411	0.426968	0.0374467	0.435045	0.0336179	0.524835	0.00845894	0.486064	0.0160317	0.293079	0.164565	-0.542221	0.00619671	-0.0181396	0.932955	-0.06912	0.748267	0.447215	0.0284433	-0.107895	0.615788	-0.107234	0.617967	0.413265	0.044723	-0.0158706	0.941326	0.373259	0.0724084	change:Up|log2FC:4.38067162637108|baseMean:3.69989220554478			change:Up|log2FC:3.23387227030825|baseMean:3.69989220554478	change:Up|log2FC:3.0127142805187|baseMean:3.69989220554478	change:Up|log2FC:3.50022406152644|baseMean:3.69989220554478	change:Up|log2FC:3.31787334304279|baseMean:3.69989220554478	change:Not|log2FC:-0.752127198478538|baseMean:3.69989220554478		change:Not|log2FC:-1.14679935606283|baseMean:3.69989220554478	change:Not|log2FC:-1.36795734585239|baseMean:3.69989220554478	change:Not|log2FC:-0.880447564844639|baseMean:3.69989220554478	change:Not|log2FC:-1.0627982833283|baseMean:3.69989220554478	change:Not|log2FC:0.673215985579479|baseMean:3.69989220554478	change:Not|log2FC:-0.394672157584293|baseMean:3.69989220554478	change:Not|log2FC:-0.615830147373848|baseMean:3.69989220554478
circRNA_03012|Chr1:182335259_182341782_+	turquoise	0.6	0.00193939	0.760851	1.58653e-05	0.669975	0.000341584	0.649686	0.000590731	0.748376	2.60404e-05	0.866351	4.45473e-08	0.243214	0.252128	-0.459992	0.0237178	-0.261916	0.216331	-0.0260553	0.90381	-0.0329708	0.878444	0.105748	0.622872	0.174118	0.415813	0.587879	0.00251897	-0.0868109	0.686695	0.548517	0.00551386	change:Not|log2FC:0.778253524524006|baseMean:10.8349218525304	change:Not|log2FC:0.826173433762756|baseMean:10.8349218525304	change:Not|log2FC:0.398186668045807|baseMean:10.8349218525304	change:Not|log2FC:0.773952681398735|baseMean:10.8349218525304	change:Not|log2FC:0.614780042753607|baseMean:10.8349218525304	change:Not|log2FC:0.498632951494604|baseMean:10.8349218525304	change:Not|log2FC:0.545812544927825|baseMean:10.8349218525304	change:Not|log2FC:0.0479199092387499|baseMean:10.8349218525304	change:Not|log2FC:-0.380066856478199|baseMean:10.8349218525304	change:Not|log2FC:-0.00430084312527038|baseMean:10.8349218525304	change:Not|log2FC:-0.163473481770399|baseMean:10.8349218525304	change:Not|log2FC:-0.279620573029402|baseMean:10.8349218525304	change:Not|log2FC:-0.232440979596181|baseMean:10.8349218525304	change:Not|log2FC:-0.427986765716949|baseMean:10.8349218525304	change:Not|log2FC:-0.0522207523640203|baseMean:10.8349218525304	change:Not|log2FC:-0.211393391009149|baseMean:10.8349218525304
circRNA_03016|Chr1:182338671_182341116_+	turquoise	0.679687	0.00025894	0.545462	0.00583693	0.473417	0.0194562	0.736824	4.02046e-05	0.669556	0.000345614	0.787305	4.99634e-06	-0.0372403	0.86284	-0.25626	0.226776	-0.300128	0.154179	-0.23734	0.26412	-0.0457735	0.831808	-0.029541	0.891011	0.0328176	0.879005	0.675774	0.00028986	0.160451	0.453883	0.622325	0.00116514	change:Not|log2FC:-0.396379664495357|baseMean:8.39260296295248	change:Not|log2FC:-0.587675864758008|baseMean:8.39260296295248	change:Not|log2FC:-0.29045594006826|baseMean:8.39260296295248	change:Not|log2FC:-0.114747039162703|baseMean:8.39260296295248	change:Not|log2FC:-0.234595099640721|baseMean:8.39260296295248	change:Not|log2FC:0.265561657845699|baseMean:8.39260296295248	change:Not|log2FC:0.46598814567644|baseMean:8.39260296295248	change:Not|log2FC:-0.191296200262652|baseMean:8.39260296295248	change:Not|log2FC:0.105923724427096|baseMean:8.39260296295248	change:Not|log2FC:0.281632625332654|baseMean:8.39260296295248	change:Not|log2FC:0.161784564854635|baseMean:8.39260296295248	change:Not|log2FC:0.661941322341056|baseMean:8.39260296295248	change:Not|log2FC:0.862367810171797|baseMean:8.39260296295248	change:Not|log2FC:0.297219924689748|baseMean:8.39260296295248	change:Not|log2FC:0.472928825595306|baseMean:8.39260296295248	change:Not|log2FC:0.353080765117287|baseMean:8.39260296295248
circRNA_03017|Chr1:182340847_182341116_+	turquoise	0.672257	0.000320348	0.214334	0.314552	0.292079	0.166077	0.491596	0.0146973	0.475046	0.0189845	0.570214	0.00362299	-0.329385	0.116011	-0.114501	0.594205	-0.435324	0.0334916	-0.0468591	0.827876	-0.0216249	0.920109	-0.0542813	0.801109	-0.141539	0.509438	0.381289	0.0660089	0.432841	0.0346306	0.548321	0.00553415	change:Not|log2FC:-1.71636567924989|baseMean:3.52914482706307			change:Not|log2FC:-0.808977203257254|baseMean:3.52914482706307	change:Not|log2FC:-1.28485249140931|baseMean:3.52914482706307		change:Not|log2FC:-0.365209696224833|baseMean:3.52914482706307	change:Not|log2FC:1.17757807824041|baseMean:3.52914482706307		change:Not|log2FC:0.907388475992636|baseMean:3.52914482706307	change:Not|log2FC:0.431513187840584|baseMean:3.52914482706307	change:Not|log2FC:0.846650850212004|baseMean:3.52914482706307	change:Not|log2FC:1.35115598302506|baseMean:3.52914482706307	change:Not|log2FC:-0.321075433760671|baseMean:3.52914482706307	change:Not|log2FC:-0.270189602247779|baseMean:3.52914482706307	change:Not|log2FC:-0.74606489039983|baseMean:3.52914482706307
circRNA_03018|Chr1:182340847_182341782_+	black	0.528051	0.00799543	0.546491	0.00572635	0.714181	8.86317e-05	0.667611	0.000364861	0.792896	3.83367e-06	0.69682	0.000154822	0.0487714	0.820961	-0.33306	0.111757	-0.12845	0.549729	-0.332444	0.112462	-0.138663	0.518165	0.100003	0.641983	0.199186	0.350762	0.71494	8.64183e-05	-0.081512	0.704956	0.563735	0.0041192	change:Not|log2FC:1.36252304969611|baseMean:3.2336731871998			change:Not|log2FC:1.26043101627317|baseMean:3.2336731871998			change:Not|log2FC:1.06886100242438|baseMean:3.2336731871998			change:Not|log2FC:-0.102092033422945|baseMean:3.2336731871998	change:Not|log2FC:-0.0940546012432278|baseMean:3.2336731871998	change:Not|log2FC:0.0770536380828916|baseMean:3.2336731871998	change:Not|log2FC:-0.293662047271729|baseMean:3.2336731871998	change:Not|log2FC:0.954008448956835|baseMean:3.2336731871998	change:Not|log2FC:1.89848868797953|baseMean:3.2336731871998	change:Not|log2FC:1.90652612015925|baseMean:3.2336731871998
circRNA_03021|Chr1:182341721_182348499_+	turquoise	0.754282	2.06696e-05	0.716839	8.10897e-05	0.766379	1.26168e-05	0.744481	3.0224e-05	0.875558	2.12433e-08	0.968014	1.06553e-14	0.0229292	0.915307	-0.391438	0.058551	-0.363238	0.0810446	-0.146328	0.495066	-0.0978145	0.649323	0.0581321	0.787304	0.147139	0.492649	0.75426	2.06873e-05	0.0392859	0.855381	0.695628	0.000160645	change:Not|log2FC:0.0767683678125375|baseMean:24.4278248781384	change:Not|log2FC:0.511344963593162|baseMean:24.4278248781384	change:Not|log2FC:0.257532289657771|baseMean:24.4278248781384	change:Up|log2FC:0.784636028412221|baseMean:24.4278248781384	change:Not|log2FC:0.732330698208999|baseMean:24.4278248781384	change:Up|log2FC:0.903027279111319|baseMean:24.4278248781384	change:Up|log2FC:1.06762757092634|baseMean:24.4278248781384	change:Not|log2FC:0.434576595780624|baseMean:24.4278248781384	change:Not|log2FC:0.180763921845233|baseMean:24.4278248781384	change:Not|log2FC:0.707867660599683|baseMean:24.4278248781384	change:Not|log2FC:0.655562330396461|baseMean:24.4278248781384	change:Up|log2FC:0.826258911298781|baseMean:24.4278248781384	change:Up|log2FC:0.9908592031138|baseMean:24.4278248781384	change:Not|log2FC:-0.253812673935391|baseMean:24.4278248781384	change:Not|log2FC:0.273291064819059|baseMean:24.4278248781384	change:Not|log2FC:0.220985734615837|baseMean:24.4278248781384
circRNA_03022|Chr1:182344156_182348499_+	turquoise	0.760554	1.60591e-05	0.41147	0.0457528	0.415311	0.0435713	0.633597	0.000887595	0.596362	0.00209998	0.734859	4.31939e-05	-0.0185198	0.931552	-0.406911	0.0484526	-0.279396	0.186101	-0.155498	0.468116	-0.0751279	0.727167	0.0970809	0.65179	0.0442123	0.837469	0.465105	0.0220139	0.310535	0.139705	0.686756	0.00021029	change:Not|log2FC:0.955417953403389|baseMean:4.7468114437204	change:Not|log2FC:0.95361591137591|baseMean:4.7468114437204	change:Not|log2FC:0.838081867440952|baseMean:4.7468114437204	change:Not|log2FC:1.42254068992444|baseMean:4.7468114437204	change:Not|log2FC:1.02199775471335|baseMean:4.7468114437204	change:Not|log2FC:1.16432638029899|baseMean:4.7468114437204	change:Not|log2FC:1.75909416056416|baseMean:4.7468114437204	change:Not|log2FC:-0.00180204202747863|baseMean:4.7468114437204	change:Not|log2FC:-0.117336085962437|baseMean:4.7468114437204	change:Not|log2FC:0.467122736521056|baseMean:4.7468114437204	change:Not|log2FC:0.0665798013099573|baseMean:4.7468114437204	change:Not|log2FC:0.2089084268956|baseMean:4.7468114437204	change:Not|log2FC:0.803676207160771|baseMean:4.7468114437204	change:Not|log2FC:-0.115534043934958|baseMean:4.7468114437204	change:Not|log2FC:0.468924778548534|baseMean:4.7468114437204	change:Not|log2FC:0.068381843337436|baseMean:4.7468114437204
circRNA_03026|Chr1:182373763_182388778_+	turquoise	0.680491	0.00025295	0.679351	0.000261474	0.624659	0.00110226	0.799023	2.84123e-06	0.807644	1.83139e-06	0.883836	1.03687e-08	0.028507	0.894805	-0.382198	0.0653127	-0.343975	0.0997982	-0.114488	0.59425	-0.120883	0.573668	0.0637603	0.76724	0.209328	0.326258	0.72512	6.10752e-05	-0.0366656	0.864938	0.643766	0.000688031	change:Not|log2FC:0.165617295680322|baseMean:11.0989919607334	change:Not|log2FC:0.517097733041772|baseMean:11.0989919607334	change:Not|log2FC:0.0608641954763658|baseMean:11.0989919607334	change:Not|log2FC:0.671144854567289|baseMean:11.0989919607334	change:Not|log2FC:0.69976419424167|baseMean:11.0989919607334	change:Not|log2FC:0.756103121963601|baseMean:11.0989919607334	change:Not|log2FC:0.87425370996952|baseMean:11.0989919607334	change:Not|log2FC:0.35148043736145|baseMean:11.0989919607334	change:Not|log2FC:-0.104753100203956|baseMean:11.0989919607334	change:Not|log2FC:0.505527558886968|baseMean:11.0989919607334	change:Not|log2FC:0.534146898561349|baseMean:11.0989919607334	change:Not|log2FC:0.59048582628328|baseMean:11.0989919607334	change:Not|log2FC:0.708636414289198|baseMean:11.0989919607334	change:Not|log2FC:-0.456233537565406|baseMean:11.0989919607334	change:Not|log2FC:0.154047121525518|baseMean:11.0989919607334	change:Not|log2FC:0.182666461199898|baseMean:11.0989919607334
circRNA_03050|Chr1:182688834_182720865_-	black	0.321048	0.126099	0.745836	2.87057e-05	0.810999	1.53456e-06	0.556588	0.00473177	0.71464	8.72868e-05	0.697594	0.000151146	0.212958	0.317745	-0.0911809	0.671762	-0.22819	0.283518	-0.123519	0.565276	-0.0639818	0.766454	-0.0476934	0.824858	0.227757	0.284457	0.694752	0.00016504	-0.367945	0.0768963	0.270451	0.201185	change:Not|log2FC:-0.58373626244549|baseMean:8.0230044655551	change:Not|log2FC:-0.800752720515167|baseMean:8.0230044655551	change:Not|log2FC:-1.01949661295442|baseMean:8.0230044655551	change:Not|log2FC:-0.892992214385348|baseMean:8.0230044655551	change:Not|log2FC:-0.542990427033321|baseMean:8.0230044655551	change:Not|log2FC:-0.616689785923025|baseMean:8.0230044655551	change:Down|log2FC:-1.98666326581792|baseMean:8.0230044655551	change:Not|log2FC:-0.217016458069677|baseMean:8.0230044655551	change:Not|log2FC:-0.435760350508929|baseMean:8.0230044655551	change:Not|log2FC:-0.309255951939857|baseMean:8.0230044655551	change:Not|log2FC:0.0407458354121694|baseMean:8.0230044655551	change:Not|log2FC:-0.0329535234775344|baseMean:8.0230044655551	change:Down|log2FC:-1.40292700337243|baseMean:8.0230044655551	change:Not|log2FC:-0.218743892439252|baseMean:8.0230044655551	change:Not|log2FC:-0.0922394938701802|baseMean:8.0230044655551	change:Not|log2FC:0.257762293481846|baseMean:8.0230044655551
circRNA_03053|Chr1:182709191_182720865_-	brown	0.364815	0.0796362	0.748643	2.57731e-05	0.650471	0.000578764	0.508372	0.0111956	0.656792	0.000489824	0.690428	0.000188321	0.264213	0.212182	-0.297548	0.157924	-0.273632	0.195729	-0.00293416	0.989144	0.0629553	0.770102	-0.186678	0.38243	0.241112	0.256378	0.66785	0.000362443	-0.211125	0.322026	0.418209	0.0419798	change:Not|log2FC:-0.066526952696109|baseMean:4.36878832190519	change:Not|log2FC:0.37123701882041|baseMean:4.36878832190519	change:Not|log2FC:0.173121964355703|baseMean:4.36878832190519	change:Not|log2FC:-0.507662917532858|baseMean:4.36878832190519	change:Not|log2FC:0.337943415815315|baseMean:4.36878832190519	change:Not|log2FC:0.29554288864312|baseMean:4.36878832190519	change:Not|log2FC:-0.814587757199269|baseMean:4.36878832190519	change:Not|log2FC:0.437763971516519|baseMean:4.36878832190519	change:Not|log2FC:0.239648917051812|baseMean:4.36878832190519	change:Not|log2FC:-0.441135964836749|baseMean:4.36878832190519	change:Not|log2FC:0.404470368511424|baseMean:4.36878832190519	change:Not|log2FC:0.362069841339229|baseMean:4.36878832190519	change:Not|log2FC:-0.74806080450316|baseMean:4.36878832190519	change:Not|log2FC:-0.198115054464707|baseMean:4.36878832190519	change:Not|log2FC:-0.878899936353269|baseMean:4.36878832190519	change:Not|log2FC:-0.0332936030050953|baseMean:4.36878832190519
circRNA_03062|Chr1:184048957_184049475_+	black	0.352964	0.0906828	0.359128	0.0848031	0.407437	0.0481346	0.350576	0.0930411	0.479427	0.0177615	0.402803	0.0509901	-0.0643569	0.765122	-0.320631	0.12662	-0.391078	0.0588033	0.285384	0.176449	0.106877	0.619142	-0.104269	0.62777	0.169763	0.427748	0.105088	0.625055	0.148865	0.487533	0.375948	0.0702145	change:Not|log2FC:-0.415362906427616|baseMean:11.7655438170203	change:Not|log2FC:0.653841736953102|baseMean:11.7655438170203	change:Not|log2FC:-0.0340351571324104|baseMean:11.7655438170203	change:Not|log2FC:-0.347780390609432|baseMean:11.7655438170203	change:Not|log2FC:-0.0562304410128364|baseMean:11.7655438170203	change:Not|log2FC:-0.880799171586159|baseMean:11.7655438170203	change:Not|log2FC:0.102954787219049|baseMean:11.7655438170203	change:Not|log2FC:1.06920464338072|baseMean:11.7655438170203	change:Not|log2FC:0.381327749295206|baseMean:11.7655438170203	change:Not|log2FC:0.0675825158181843|baseMean:11.7655438170203	change:Not|log2FC:0.35913246541478|baseMean:11.7655438170203	change:Not|log2FC:-0.465436265158543|baseMean:11.7655438170203	change:Not|log2FC:0.518317693646665|baseMean:11.7655438170203	change:Not|log2FC:-0.687876894085512|baseMean:11.7655438170203	change:Not|log2FC:-1.00162212756253|baseMean:11.7655438170203	change:Not|log2FC:-0.710072177965938|baseMean:11.7655438170203
circRNA_03077|Chr1:184338956_184348225_-	brown	-0.310188	0.140172	0.460578	0.0235172	0.0784198	0.715686	-0.0436918	0.839358	-0.0418675	0.845985	0.00600433	0.977786	0.68726	0.000207149	-0.198158	0.353305	0.121714	0.571017	-0.0918354	0.669535	0.551176	0.00524505	0.086015	0.689427	0.173909	0.41638	-0.213232	0.317107	-0.429589	0.0361683	-0.213812	0.31576	change:Not|log2FC:0.965563402772136|baseMean:4.8712892943641	change:Not|log2FC:-0.226308475354886|baseMean:4.8712892943641	change:Not|log2FC:0.754823725382646|baseMean:4.8712892943641	change:Not|log2FC:0.0255100003041908|baseMean:4.8712892943641	change:Not|log2FC:-0.0705609755494889|baseMean:4.8712892943641	change:Down|log2FC:-1.98579113014998|baseMean:4.8712892943641	change:Down|log2FC:-3.23799994542773|baseMean:4.8712892943641	change:Not|log2FC:-1.19187187812702|baseMean:4.8712892943641	change:Not|log2FC:-0.21073967738949|baseMean:4.8712892943641	change:Not|log2FC:-0.940053402467945|baseMean:4.8712892943641	change:Not|log2FC:-1.03612437832162|baseMean:4.8712892943641	change:Down|log2FC:-2.95135453292212|baseMean:4.8712892943641	change:Down|log2FC:-4.20356334819987|baseMean:4.8712892943641	change:Not|log2FC:0.981132200737532|baseMean:4.8712892943641	change:Not|log2FC:0.251818475659077|baseMean:4.8712892943641	change:Not|log2FC:0.155747499805397|baseMean:4.8712892943641
circRNA_03100|Chr1:184914188_184920865_+	turquoise	0.375155	0.0708561	0.461899	0.0230703	0.391697	0.0583692	0.50179	0.0124769	0.471512	0.02002	0.56589	0.00394818	-0.0478546	0.824275	-0.268438	0.204691	-0.326371	0.119588	0.0551561	0.797967	-0.124577	0.561924	-0.0355999	0.86883	0.426716	0.0375712	0.406351	0.0487923	-0.133238	0.534822	0.419566	0.041251	change:Not|log2FC:-0.409754851191113|baseMean:4.69007342190509	change:Not|log2FC:0.449524359522971|baseMean:4.69007342190509	change:Not|log2FC:-0.457399649462193|baseMean:4.69007342190509	change:Not|log2FC:-0.095801054585026|baseMean:4.69007342190509	change:Not|log2FC:0.695072658734045|baseMean:4.69007342190509	change:Not|log2FC:-0.127387917462224|baseMean:4.69007342190509	change:Not|log2FC:0.0883011521804149|baseMean:4.69007342190509	change:Not|log2FC:0.859279210714084|baseMean:4.69007342190509	change:Not|log2FC:-0.0476447982710807|baseMean:4.69007342190509	change:Not|log2FC:0.313953796606087|baseMean:4.69007342190509	change:Not|log2FC:1.10482750992516|baseMean:4.69007342190509	change:Not|log2FC:0.282366933728889|baseMean:4.69007342190509	change:Not|log2FC:0.498056003371528|baseMean:4.69007342190509	change:Not|log2FC:-0.906924008985165|baseMean:4.69007342190509	change:Not|log2FC:-0.545325414107998|baseMean:4.69007342190509	change:Not|log2FC:0.245548299211074|baseMean:4.69007342190509
circRNA_03101|Chr1:184914188_184923633_+	turquoise	0.608299	0.00161176	0.622535	0.00115936	0.542428	0.00617319	0.710768	9.92141e-05	0.744481	3.02233e-05	0.753158	2.16086e-05	-0.0757291	0.725066	-0.262292	0.215647	-0.382225	0.0652921	-0.395432	0.0558011	0.2552	0.228771	-0.199918	0.348957	0.448503	0.0279352	0.447171	0.0284608	0.0889918	0.679227	0.626617	0.00105177	change:Not|log2FC:-0.760540255255918|baseMean:8.18631090149117	change:Down|log2FC:-1.37695238507528|baseMean:8.18631090149117	change:Not|log2FC:0.225650311041537|baseMean:8.18631090149117	change:Not|log2FC:-0.765042293066582|baseMean:8.18631090149117	change:Not|log2FC:0.383157924749702|baseMean:8.18631090149117	change:Not|log2FC:-0.307296684698441|baseMean:8.18631090149117	change:Not|log2FC:0.0798306751451586|baseMean:8.18631090149117	change:Not|log2FC:-0.616412129819364|baseMean:8.18631090149117	change:Not|log2FC:0.986190566297455|baseMean:8.18631090149117	change:Not|log2FC:-0.00450203781066442|baseMean:8.18631090149117	change:Not|log2FC:1.14369818000562|baseMean:8.18631090149117	change:Not|log2FC:0.453243570557477|baseMean:8.18631090149117	change:Not|log2FC:0.840370930401076|baseMean:8.18631090149117	change:Up|log2FC:1.60260269611682|baseMean:8.18631090149117	change:Not|log2FC:0.6119100920087|baseMean:8.18631090149117	change:Up|log2FC:1.76011030982498|baseMean:8.18631090149117
circRNA_03146|Chr1:187315688_187323793_+	turquoise	0.668385	0.000357091	0.586738	0.00258039	0.559571	0.00446743	0.76491	1.34165e-05	0.749764	2.46783e-05	0.826688	6.39504e-07	0.021342	0.921151	-0.471911	0.0199007	-0.389035	0.0602545	-0.163173	0.446159	-0.13806	0.520004	0.37563	0.0704719	0.177131	0.407662	0.589436	0.00243714	0.0199827	0.92616	0.712322	9.42672e-05	change:Not|log2FC:0.993780292718299|baseMean:8.32988378156522	change:Up|log2FC:1.74565232209358|baseMean:8.32988378156522	change:Not|log2FC:1.45608866089019|baseMean:8.32988378156522	change:Up|log2FC:2.74359067329245|baseMean:8.32988378156522	change:Up|log2FC:2.16059859042544|baseMean:8.32988378156522	change:Up|log2FC:2.12031374461981|baseMean:8.32988378156522	change:Up|log2FC:2.12539210102514|baseMean:8.32988378156522	change:Not|log2FC:0.751872029375282|baseMean:8.32988378156522	change:Not|log2FC:0.462308368171896|baseMean:8.32988378156522	change:Up|log2FC:1.74981038057415|baseMean:8.32988378156522	change:Not|log2FC:1.16681829770714|baseMean:8.32988378156522	change:Not|log2FC:1.12653345190151|baseMean:8.32988378156522	change:Not|log2FC:1.13161180830685|baseMean:8.32988378156522	change:Not|log2FC:-0.289563661203387|baseMean:8.32988378156522	change:Not|log2FC:0.997938351198865|baseMean:8.32988378156522	change:Not|log2FC:0.414946268331857|baseMean:8.32988378156522
circRNA_03158|Chr1:187388814_187401467_+	turquoise	0.716878	8.09854e-05	0.621591	0.00118557	0.631559	0.000933074	0.581563	0.00287524	0.690451	0.000188188	0.886114	8.43155e-09	0.0991851	0.644722	-0.240161	0.258318	-0.300112	0.154202	-0.229407	0.280888	0.056036	0.794811	-0.0736095	0.732483	0.00214256	0.992072	0.655138	0.000511876	0.129972	0.544968	0.572456	0.00346354	change:Not|log2FC:-1.00480528271756|baseMean:2.68221966900888			change:Not|log2FC:0.112967102101133|baseMean:2.68221966900888			change:Not|log2FC:0.896542885602314|baseMean:2.68221966900888			change:Not|log2FC:1.11777238481869|baseMean:2.68221966900888	change:Not|log2FC:1.1444217909256|baseMean:2.68221966900888	change:Not|log2FC:1.86454556953783|baseMean:2.68221966900888	change:Not|log2FC:1.90134816831988|baseMean:2.68221966900888	change:Not|log2FC:1.14608402835816|baseMean:2.68221966900888	change:Not|log2FC:0.772051397074743|baseMean:2.68221966900888	change:Not|log2FC:0.798700803181652|baseMean:2.68221966900888
circRNA_03164|Chr1:187401201_187411824_+	brown	0.257047	0.225304	0.525797	0.00831806	0.417736	0.0422365	0.448046	0.0281147	0.454446	0.0256844	0.479026	0.0178707	0.159772	0.455821	-0.307381	0.143985	-0.303828	0.148917	0.0508759	0.813365	0.0324965	0.88018	0.10427	0.627766	0.448522	0.0279281	0.185305	0.386004	-0.21026	0.324057	0.316837	0.131429	change:Not|log2FC:-0.087815440630574|baseMean:4.49116807740563	change:Not|log2FC:0.0852062144798892|baseMean:4.49116807740563	change:Not|log2FC:-0.402771840188179|baseMean:4.49116807740563	change:Not|log2FC:-0.162952036799469|baseMean:4.49116807740563	change:Not|log2FC:0.0535536344184714|baseMean:4.49116807740563	change:Not|log2FC:-0.97767666411216|baseMean:4.49116807740563	change:Not|log2FC:-0.580391244393951|baseMean:4.49116807740563	change:Not|log2FC:0.173021655110463|baseMean:4.49116807740563	change:Not|log2FC:-0.314956399557605|baseMean:4.49116807740563	change:Not|log2FC:-0.075136596168895|baseMean:4.49116807740563	change:Not|log2FC:0.141369075049045|baseMean:4.49116807740563	change:Not|log2FC:-0.889861223481586|baseMean:4.49116807740563	change:Not|log2FC:-0.492575803763377|baseMean:4.49116807740563	change:Not|log2FC:-0.487978054668068|baseMean:4.49116807740563	change:Not|log2FC:-0.248158251279358|baseMean:4.49116807740563	change:Not|log2FC:-0.0316525800614178|baseMean:4.49116807740563
circRNA_03202|Chr1:189757487_189769062_+	yellow	0.51574	0.00989217	0.630575	0.00095574	0.65635	0.000495634	0.924042	1.17417e-10	0.842669	2.3873e-07	0.735186	4.26837e-05	0.00162156	0.994	-0.330518	0.114688	-0.277751	0.188815	-0.183656	0.39032	-0.0800954	0.709865	0.163854	0.444236	0.136888	0.523588	0.693438	0.000171833	-0.12216	0.569595	0.542712	0.00614111	change:Not|log2FC:0.269173849678049|baseMean:11.8228691210121	change:Not|log2FC:0.249322193883233|baseMean:11.8228691210121	change:Not|log2FC:0.235930390844525|baseMean:11.8228691210121	change:Not|log2FC:0.998748882979011|baseMean:11.8228691210121	change:Not|log2FC:0.680913302788036|baseMean:11.8228691210121	change:Not|log2FC:1.01110671077505|baseMean:11.8228691210121	change:Not|log2FC:0.811468042826494|baseMean:11.8228691210121	change:Not|log2FC:-0.019851655794816|baseMean:11.8228691210121	change:Not|log2FC:-0.0332434588335244|baseMean:11.8228691210121	change:Not|log2FC:0.729575033300962|baseMean:11.8228691210121	change:Not|log2FC:0.411739453109986|baseMean:11.8228691210121	change:Not|log2FC:0.741932861097|baseMean:11.8228691210121	change:Not|log2FC:0.542294193148445|baseMean:11.8228691210121	change:Not|log2FC:-0.0133918030387084|baseMean:11.8228691210121	change:Not|log2FC:0.749426689095777|baseMean:11.8228691210121	change:Not|log2FC:0.431591108904802|baseMean:11.8228691210121
circRNA_03222|Chr1:190648253_190649258_+	turquoise	0.435454	0.0334329	0.681499	0.00024562	0.577779	0.00310847	0.757226	1.83769e-05	0.662003	0.000425649	0.682192	0.000240682	0.146605	0.494241	-0.335246	0.109282	-0.35995	0.0840411	-0.0352932	0.869951	0.160325	0.454241	-0.192204	0.368243	0.463439	0.0225578	0.344605	0.0991378	-0.0456758	0.832162	0.483057	0.0167976	change:Not|log2FC:-0.68381933986428|baseMean:4.24410983030826	change:Not|log2FC:1.54363446785003|baseMean:4.24410983030826	change:Not|log2FC:1.71575072932368|baseMean:4.24410983030826	change:Not|log2FC:0.486238730861535|baseMean:4.24410983030826	change:Up|log2FC:2.11861361112605|baseMean:4.24410983030826	change:Not|log2FC:1.30879674133705|baseMean:4.24410983030826	change:Not|log2FC:1.54173876842483|baseMean:4.24410983030826	change:Not|log2FC:2.22745380771431|baseMean:4.24410983030826		change:Not|log2FC:1.17005807072582|baseMean:4.24410983030826	change:Up|log2FC:2.80243295099033|baseMean:4.24410983030826	change:Not|log2FC:1.99261608120133|baseMean:4.24410983030826	change:Not|log2FC:2.22555810828911|baseMean:4.24410983030826	change:Not|log2FC:0.17211626147365|baseMean:4.24410983030826	change:Not|log2FC:-1.05739573698849|baseMean:4.24410983030826	change:Not|log2FC:0.574979143276022|baseMean:4.24410983030826
circRNA_03270|Chr1:196235464_196237559_+	turquoise	0.533788	0.00722089	0.794652	3.52175e-06	0.647636	0.00062299	0.834995	3.88165e-07	0.784963	5.56974e-06	0.838264	3.1653e-07	0.180771	0.397936	-0.339765	0.104293	-0.353814	0.0898548	-0.164013	0.443789	0.133811	0.533052	0.0590951	0.783861	0.187128	0.381264	0.640102	0.000754938	-0.162544	0.447937	0.518809	0.00938762	change:Not|log2FC:-0.307913478934159|baseMean:6.03678770142406	change:Not|log2FC:0.567068799738438|baseMean:6.03678770142406	change:Not|log2FC:1.08551004949381|baseMean:6.03678770142406	change:Not|log2FC:1.03248382928244|baseMean:6.03678770142406	change:Not|log2FC:1.06312989965702|baseMean:6.03678770142406	change:Not|log2FC:1.21195407132215|baseMean:6.03678770142406	change:Not|log2FC:1.20848807889396|baseMean:6.03678770142406	change:Not|log2FC:0.874982278672597|baseMean:6.03678770142406	change:Not|log2FC:1.39342352842797|baseMean:6.03678770142406	change:Not|log2FC:1.3403973082166|baseMean:6.03678770142406	change:Not|log2FC:1.37104337859118|baseMean:6.03678770142406	change:Not|log2FC:1.5198675502563|baseMean:6.03678770142406	change:Not|log2FC:1.51640155782812|baseMean:6.03678770142406	change:Not|log2FC:0.518441249755374|baseMean:6.03678770142406	change:Not|log2FC:0.465415029544003|baseMean:6.03678770142406	change:Not|log2FC:0.49606109991858|baseMean:6.03678770142406
circRNA_03274|Chr1:200899063_200922046_-	turquoise	0.599314	0.00196885	0.657861	0.000476022	0.629643	0.000977647	0.574744	0.00330695	0.727343	5.65034e-05	0.850737	1.39189e-07	0.135536	0.527735	-0.246747	0.24509	-0.241979	0.254621	-0.242407	0.253755	-0.0238582	0.911889	0.179612	0.401019	0.0356386	0.868689	0.679714	0.000258731	-0.139974	0.514177	0.46141	0.0232351	change:Not|log2FC:-0.089235592676811|baseMean:9.20469310733305	change:Not|log2FC:-0.628032997834896|baseMean:9.20469310733305	change:Not|log2FC:-0.255042075442635|baseMean:9.20469310733305	change:Not|log2FC:0.398746434787254|baseMean:9.20469310733305	change:Not|log2FC:-0.226174956824906|baseMean:9.20469310733305	change:Not|log2FC:0.204493867114518|baseMean:9.20469310733305	change:Not|log2FC:-0.154853958073767|baseMean:9.20469310733305	change:Not|log2FC:-0.538797405158085|baseMean:9.20469310733305	change:Not|log2FC:-0.165806482765824|baseMean:9.20469310733305	change:Not|log2FC:0.487982027464065|baseMean:9.20469310733305	change:Not|log2FC:-0.136939364148095|baseMean:9.20469310733305	change:Not|log2FC:0.293729459791329|baseMean:9.20469310733305	change:Not|log2FC:-0.0656183653969558|baseMean:9.20469310733305	change:Not|log2FC:0.372990922392261|baseMean:9.20469310733305	change:Not|log2FC:1.02677943262215|baseMean:9.20469310733305	change:Not|log2FC:0.401858041009991|baseMean:9.20469310733305
circRNA_03275|Chr1:200918911_200922046_-	turquoise	0.613006	0.00144792	0.506711	0.0115083	0.502832	0.0122663	0.764448	1.36772e-05	0.729586	5.21982e-05	0.740122	3.5598e-05	-0.137615	0.521362	-0.336743	0.107611	-0.374072	0.0717401	-0.142783	0.505684	-0.131549	0.540058	0.258747	0.222143	0.00327605	0.987879	0.696651	0.000155636	0.0264724	0.902277	0.629643	0.000977636	change:Not|log2FC:-0.61973901106088|baseMean:15.4390677896909	change:Not|log2FC:0.581520228717786|baseMean:15.4390677896909	change:Not|log2FC:0.227321450580038|baseMean:15.4390677896909	change:Up|log2FC:1.44147017853168|baseMean:15.4390677896909	change:Not|log2FC:0.660150722371567|baseMean:15.4390677896909	change:Not|log2FC:1.25086871803574|baseMean:15.4390677896909	change:Not|log2FC:1.09653294546975|baseMean:15.4390677896909	change:Not|log2FC:1.20125923977867|baseMean:15.4390677896909	change:Not|log2FC:0.847060461640918|baseMean:15.4390677896909	change:Up|log2FC:2.06120918959256|baseMean:15.4390677896909	change:Not|log2FC:1.27988973343245|baseMean:15.4390677896909	change:Up|log2FC:1.87060772909662|baseMean:15.4390677896909	change:Up|log2FC:1.71627195653063|baseMean:15.4390677896909	change:Not|log2FC:-0.354198778137748|baseMean:15.4390677896909	change:Not|log2FC:0.859949949813898|baseMean:15.4390677896909	change:Not|log2FC:0.0786304936537804|baseMean:15.4390677896909
circRNA_03307|Chr1:202207302_202228210_-	black	0.349586	0.0940317	0.819425	9.69e-07	0.824596	7.222e-07	0.463652	0.0224877	0.713783	8.98144e-05	0.729271	5.27855e-05	0.417826	0.0421876	-0.28141	0.182815	-0.192701	0.366984	-0.0743851	0.729766	0.232804	0.273628	-0.127115	0.553918	0.114277	0.594934	0.626712	0.00104938	-0.29818	0.157001	0.30208	0.151387	change:Not|log2FC:0.329111241504635|baseMean:4.23020485499017	change:Not|log2FC:0.168440797421534|baseMean:4.23020485499017	change:Not|log2FC:0.546371312541538|baseMean:4.23020485499017	change:Not|log2FC:-0.273365939101041|baseMean:4.23020485499017	change:Not|log2FC:0.135684720056481|baseMean:4.23020485499017	change:Not|log2FC:0.272003553513444|baseMean:4.23020485499017	change:Not|log2FC:-0.574939654056559|baseMean:4.23020485499017	change:Not|log2FC:-0.160670444083101|baseMean:4.23020485499017		change:Not|log2FC:-0.602477180605676|baseMean:4.23020485499017	change:Not|log2FC:-0.193426521448154|baseMean:4.23020485499017	change:Not|log2FC:-0.0571076879911914|baseMean:4.23020485499017	change:Not|log2FC:-0.904050895561194|baseMean:4.23020485499017	change:Not|log2FC:0.377930515120004|baseMean:4.23020485499017	change:Not|log2FC:-0.441806736522575|baseMean:4.23020485499017	change:Not|log2FC:-0.0327560773650532|baseMean:4.23020485499017
circRNA_03314|Chr1:202536297_202536998_+	turquoise	0.685506	0.000218264	0.394465	0.0564574	0.51618	0.00981857	0.643793	0.000687566	0.704725	0.00012068	0.687355	0.000206564	-0.2004	0.347773	-0.180245	0.399333	-0.490843	0.0148735	-0.171452	0.423097	-0.0414613	0.847462	0.00969727	0.96413	0.0982474	0.647868	0.594854	0.00216981	0.181204	0.396789	0.636448	0.00082717	change:Down|log2FC:-2.56853778490683|baseMean:4.75260407949056	change:Not|log2FC:-0.707308747913524|baseMean:4.75260407949056	change:Not|log2FC:-0.656487578904102|baseMean:4.75260407949056	change:Not|log2FC:-0.455894176352587|baseMean:4.75260407949056	change:Not|log2FC:-0.447112599486819|baseMean:4.75260407949056	change:Not|log2FC:-0.338760725238322|baseMean:4.75260407949056	change:Not|log2FC:0.132274129392966|baseMean:4.75260407949056	change:Not|log2FC:1.8612290369933|baseMean:4.75260407949056	change:Not|log2FC:1.91205020600272|baseMean:4.75260407949056	change:Not|log2FC:2.11264360855424|baseMean:4.75260407949056	change:Not|log2FC:2.12142518542001|baseMean:4.75260407949056	change:Not|log2FC:2.2297770596685|baseMean:4.75260407949056	change:Up|log2FC:2.70081191429979|baseMean:4.75260407949056	change:Not|log2FC:0.0508211690094217|baseMean:4.75260407949056	change:Not|log2FC:0.251414571560936|baseMean:4.75260407949056	change:Not|log2FC:0.260196148426705|baseMean:4.75260407949056
circRNA_03333|Chr1:203515105_203537078_-	turquoise	0.525459	0.00836731	0.570869	0.00357578	0.53535	0.00702132	0.412134	0.0453699	0.585655	0.00263988	0.651204	0.000567783	0.2023	0.343126	-0.432461	0.0348074	-0.179119	0.402335	0.12918	0.547442	0.185553	0.385358	-0.235358	0.268248	-0.022849	0.915602	0.469608	0.0205967	0.085446	0.691383	0.432434	0.0348199	change:Up|log2FC:3.70615716267297|baseMean:3.53803208674563			change:Not|log2FC:2.42859329040456|baseMean:3.53803208674563	change:Up|log2FC:3.25903096463264|baseMean:3.53803208674563		change:Up|log2FC:3.76480671783417|baseMean:3.53803208674563	change:Not|log2FC:0.496433929686762|baseMean:3.53803208674563		change:Not|log2FC:-1.27756387226842|baseMean:3.53803208674563	change:Not|log2FC:-0.447126198040339|baseMean:3.53803208674563	change:Not|log2FC:-0.0231554063502119|baseMean:3.53803208674563	change:Not|log2FC:0.0586495551611999|baseMean:3.53803208674563	change:Not|log2FC:-0.198413460254571|baseMean:3.53803208674563	change:Not|log2FC:-1.77399780195518|baseMean:3.53803208674563	change:Not|log2FC:-0.943560127727101|baseMean:3.53803208674563
circRNA_03334|Chr1:203531906_203537078_-	turquoise	0.7965	3.2182e-06	0.487314	0.015722	0.573884	0.00336504	0.799786	2.73524e-06	0.791745	4.05119e-06	0.832943	4.40201e-07	-0.144743	0.499798	-0.482421	0.0169633	-0.267132	0.206987	-0.113303	0.598096	-0.104147	0.628175	-0.0081761	0.969754	0.0198481	0.926656	0.622397	0.00116317	0.332934	0.111901	0.768638	1.14689e-05	change:Not|log2FC:1.1023717199218|baseMean:10.4597802998429	change:Not|log2FC:1.02836391251886|baseMean:10.4597802998429	change:Not|log2FC:0.639299248706515|baseMean:10.4597802998429	change:Not|log2FC:1.00187111097432|baseMean:10.4597802998429	change:Not|log2FC:0.807070475243539|baseMean:10.4597802998429	change:Not|log2FC:1.09861335142603|baseMean:10.4597802998429	change:Up|log2FC:1.77782906909358|baseMean:10.4597802998429	change:Not|log2FC:-0.0740078074029349|baseMean:10.4597802998429	change:Not|log2FC:-0.463072471215282|baseMean:10.4597802998429	change:Not|log2FC:-0.10050060894748|baseMean:10.4597802998429	change:Not|log2FC:-0.295301244678257|baseMean:10.4597802998429	change:Not|log2FC:-0.00375836849576964|baseMean:10.4597802998429	change:Not|log2FC:0.675457349171784|baseMean:10.4597802998429	change:Not|log2FC:-0.389064663812347|baseMean:10.4597802998429	change:Not|log2FC:-0.0264928015445449|baseMean:10.4597802998429	change:Not|log2FC:-0.221293437275323|baseMean:10.4597802998429
circRNA_03335|Chr1:203531906_203547745_-	black	0.233412	0.27234	0.465283	0.0219565	0.668543	0.000355524	0.251242	0.236319	0.55964	0.00446144	0.440881	0.0310507	0.0167781	0.937977	-0.0519552	0.809476	-0.175812	0.411218	-0.145014	0.498989	0.056277	0.793947	-0.0843654	0.695102	0.169464	0.428574	0.373438	0.0722608	-0.142033	0.507945	0.210624	0.323201	change:Not|log2FC:-0.630468403047131|baseMean:3.99167911965438	change:Not|log2FC:-1.05291829140098|baseMean:3.99167911965438		change:Not|log2FC:-1.09065852646139|baseMean:3.99167911965438	change:Not|log2FC:-0.592803678296636|baseMean:3.99167911965438	change:Not|log2FC:-0.962588818893786|baseMean:3.99167911965438	change:Not|log2FC:-0.550644219781028|baseMean:3.99167911965438	change:Not|log2FC:-0.422449888353845|baseMean:3.99167911965438		change:Not|log2FC:-0.460190123414254|baseMean:3.99167911965438	change:Not|log2FC:0.0376647247504956|baseMean:3.99167911965438	change:Not|log2FC:-0.332120415846655|baseMean:3.99167911965438	change:Not|log2FC:0.0798241832661031|baseMean:3.99167911965438	change:Not|log2FC:0.218547480768207|baseMean:3.99167911965438	change:Not|log2FC:-0.0377402350604092|baseMean:3.99167911965438	change:Not|log2FC:0.46011461310434|baseMean:3.99167911965438
circRNA_03341|Chr1:203560906_203561227_-	turquoise	0.711694	9.62374e-05	0.384512	0.0635652	0.377086	0.069302	0.703154	0.000126883	0.600274	0.00192775	0.715103	8.59509e-05	-0.0125166	0.953711	-0.331522	0.113524	-0.198238	0.353107	-0.353505	0.090155	0.0272685	0.899353	0.164153	0.443396	0.0513329	0.811718	0.380853	0.0663446	0.259658	0.220461	0.605143	0.00173029	change:Not|log2FC:0.823435532401804|baseMean:4.4156104941125	change:Not|log2FC:-0.965549033751977|baseMean:4.4156104941125	change:Not|log2FC:0.675447652675082|baseMean:4.4156104941125	change:Not|log2FC:1.14111930153612|baseMean:4.4156104941125	change:Not|log2FC:0.583738145021489|baseMean:4.4156104941125	change:Not|log2FC:0.635340856112927|baseMean:4.4156104941125	change:Not|log2FC:1.22355246416924|baseMean:4.4156104941125	change:Not|log2FC:-1.78898456615378|baseMean:4.4156104941125	change:Not|log2FC:-0.147987879726723|baseMean:4.4156104941125	change:Not|log2FC:0.31768376913432|baseMean:4.4156104941125	change:Not|log2FC:-0.239697387380316|baseMean:4.4156104941125	change:Not|log2FC:-0.188094676288877|baseMean:4.4156104941125	change:Not|log2FC:0.400116931767438|baseMean:4.4156104941125	change:Not|log2FC:1.64099668642706|baseMean:4.4156104941125	change:Up|log2FC:2.1066683352881|baseMean:4.4156104941125	change:Not|log2FC:1.54928717877347|baseMean:4.4156104941125
circRNA_03374|Chr1:205515399_205527866_-	brown	0.292983	0.164708	0.729548	5.22688e-05	0.615776	0.0013583	0.592632	0.00227626	0.637256	0.000810703	0.633374	0.000892478	0.292511	0.165421	-0.378438	0.0682295	-0.42838	0.0367538	0.107789	0.616138	0.236978	0.264873	0.0279259	0.896939	0.16723	0.434774	0.581411	0.00288432	-0.314516	0.134434	0.394451	0.056467	change:Not|log2FC:-0.258140835801736|baseMean:15.2285203080319	change:Not|log2FC:0.108886216210541|baseMean:15.2285203080319	change:Not|log2FC:-0.119819720693611|baseMean:15.2285203080319	change:Not|log2FC:-0.311301111795972|baseMean:15.2285203080319	change:Not|log2FC:-0.347361352824748|baseMean:15.2285203080319	change:Not|log2FC:-0.613106561492107|baseMean:15.2285203080319	change:Not|log2FC:-0.834244463698777|baseMean:15.2285203080319	change:Not|log2FC:0.367027052012277|baseMean:15.2285203080319	change:Not|log2FC:0.138321115108125|baseMean:15.2285203080319	change:Not|log2FC:-0.0531602759942358|baseMean:15.2285203080319	change:Not|log2FC:-0.0892205170230123|baseMean:15.2285203080319	change:Not|log2FC:-0.35496572569037|baseMean:15.2285203080319	change:Not|log2FC:-0.576103627897041|baseMean:15.2285203080319	change:Not|log2FC:-0.228705936904152|baseMean:15.2285203080319	change:Not|log2FC:-0.420187328006513|baseMean:15.2285203080319	change:Not|log2FC:-0.456247569035289|baseMean:15.2285203080319
circRNA_03390|Chr1:207190793_207194651_+	turquoise	0.709733	0.000102633	0.746595	2.78848e-05	0.763957	1.39592e-05	0.73879	3.73988e-05	0.867251	4.15376e-08	0.950951	1.08482e-12	0.0806285	0.708016	-0.323075	0.12359	-0.381476	0.0658652	-0.232227	0.274852	-0.00258386	0.99044	0.103168	0.631425	0.181195	0.396812	0.698456	0.000147137	-0.0434574	0.840209	0.628085	0.00101523	change:Not|log2FC:-0.464505706842312|baseMean:32.4351682491262	change:Not|log2FC:-0.299173012791279|baseMean:32.4351682491262	change:Not|log2FC:-0.0457895679064388|baseMean:32.4351682491262	change:Not|log2FC:0.309357067790296|baseMean:32.4351682491262	change:Not|log2FC:0.193595266182854|baseMean:32.4351682491262	change:Not|log2FC:0.224150955689729|baseMean:32.4351682491262	change:Not|log2FC:0.321420317678682|baseMean:32.4351682491262	change:Not|log2FC:0.165332694051033|baseMean:32.4351682491262	change:Not|log2FC:0.418716138935873|baseMean:32.4351682491262	change:Up|log2FC:0.773862774632609|baseMean:32.4351682491262	change:Not|log2FC:0.658100973025166|baseMean:32.4351682491262	change:Up|log2FC:0.688656662532042|baseMean:32.4351682491262	change:Up|log2FC:0.785926024520994|baseMean:32.4351682491262	change:Not|log2FC:0.25338344488484|baseMean:32.4351682491262	change:Not|log2FC:0.608530080581576|baseMean:32.4351682491262	change:Not|log2FC:0.492768278974133|baseMean:32.4351682491262
circRNA_03434|Chr1:215371012_215389275_-	turquoise	0.76654	1.25316e-05	0.682735	0.000236878	0.680203	0.000255082	0.878614	1.64006e-08	0.900701	2.00238e-09	0.916219	3.32558e-10	-0.0168062	0.937873	-0.427728	0.0370723	-0.361406	0.0827039	-0.32709	0.118728	0.0591918	0.783516	0.134888	0.529729	0.0850821	0.692635	0.733168	4.59202e-05	0.103894	0.629013	0.758237	1.76437e-05	change:Not|log2FC:0.407373036117643|baseMean:19.2501725409923	change:Not|log2FC:0.0424524303601|baseMean:19.2501725409923	change:Up|log2FC:0.954521401870358|baseMean:19.2501725409923	change:Up|log2FC:1.24513281780674|baseMean:19.2501725409923	change:Up|log2FC:0.882626094409855|baseMean:19.2501725409923	change:Up|log2FC:1.22291945802164|baseMean:19.2501725409923	change:Up|log2FC:1.27455047835379|baseMean:19.2501725409923	change:Not|log2FC:-0.364920605757543|baseMean:19.2501725409923	change:Not|log2FC:0.547148365752715|baseMean:19.2501725409923	change:Up|log2FC:0.837759781689094|baseMean:19.2501725409923	change:Not|log2FC:0.475253058292211|baseMean:19.2501725409923	change:Up|log2FC:0.815546421903998|baseMean:19.2501725409923	change:Up|log2FC:0.867177442236145|baseMean:19.2501725409923	change:Up|log2FC:0.912068971510258|baseMean:19.2501725409923	change:Up|log2FC:1.20268038744664|baseMean:19.2501725409923	change:Up|log2FC:0.840173664049754|baseMean:19.2501725409923
circRNA_03452|Chr1:215754530_215771774_-	turquoise	0.573208	0.0034114	0.543692	0.00603115	0.713201	9.15656e-05	0.446725	0.0286387	0.673729	0.00030726	0.759957	1.64544e-05	0.0116838	0.956788	0.0270589	0.900122	-0.441528	0.0307756	-0.220039	0.301533	-0.00640112	0.976318	0.119942	0.576675	-0.0909474	0.672556	0.663005	0.000414185	-0.0510907	0.812591	0.396152	0.0553164	change:Down|log2FC:-4.70870509628919|baseMean:3.62147114526419			change:Not|log2FC:-0.730841770081044|baseMean:3.62147114526419	change:Down|log2FC:-1.67745451737849|baseMean:3.62147114526419	change:Not|log2FC:-0.732327492134687|baseMean:3.62147114526419	change:Not|log2FC:-1.52652508388349|baseMean:3.62147114526419	change:Up|log2FC:2.86380284892199|baseMean:3.62147114526419		change:Up|log2FC:3.97786332620814|baseMean:3.62147114526419	change:Up|log2FC:3.0312505789107|baseMean:3.62147114526419	change:Up|log2FC:3.9763776041545|baseMean:3.62147114526419	change:Up|log2FC:3.1821800124057|baseMean:3.62147114526419	change:Not|log2FC:0.650210734806726|baseMean:3.62147114526419	change:Not|log2FC:1.11406047728615|baseMean:3.62147114526419	change:Not|log2FC:0.167447729988708|baseMean:3.62147114526419
circRNA_03454|Chr1:215757442_215771774_-	grey	0.0328754	0.878793	-0.153739	0.473227	-0.201424	0.345263	-0.117455	0.584662	-0.108675	0.613225	-0.11393	0.596058	-0.184545	0.387989	0.0342598	0.873729	-0.0132329	0.951065	-0.472542	0.0197137	0.0446288	0.835958	0.0223906	0.91729	0.42103	0.0404752	-0.289582	0.169895	0.253047	0.232856	0.202668	0.34223	change:Not|log2FC:-0.223655491518536|baseMean:2.50699010831709			change:Not|log2FC:-1.00180037091928|baseMean:2.50699010831709			change:Not|log2FC:-1.17079431980604|baseMean:2.50699010831709			change:Not|log2FC:-0.778144879400746|baseMean:2.50699010831709	change:Not|log2FC:-0.320738719338112|baseMean:2.50699010831709	change:Down|log2FC:-2.685223780458|baseMean:2.50699010831709	change:Not|log2FC:-0.947138828287502|baseMean:2.50699010831709	change:Not|log2FC:1.63834498841668|baseMean:2.50699010831709	change:Not|log2FC:1.63248154611876|baseMean:2.50699010831709	change:Not|log2FC:2.08988770618139|baseMean:2.50699010831709
circRNA_03462|Chr1:216148995_216177064_+	black	0.654723	0.00051754	0.781948	6.39378e-06	0.832906	4.41187e-07	0.785456	5.4446e-06	0.92564	9.36405e-11	0.90815	8.79935e-10	0.108359	0.614264	-0.432041	0.0350038	-0.330977	0.114155	-0.0431678	0.84126	0.0381337	0.859581	-0.0140382	0.948091	0.086084	0.68919	0.741157	3.42513e-05	-0.0451502	0.834067	0.606542	0.00167689	change:Not|log2FC:0.312408821420267|baseMean:57.0971682652045	change:Not|log2FC:0.468459293518904|baseMean:57.0971682652045	change:Not|log2FC:0.180162419388349|baseMean:57.0971682652045	change:Not|log2FC:0.197916980593879|baseMean:57.0971682652045	change:Not|log2FC:0.0884766492462219|baseMean:57.0971682652045	change:Not|log2FC:0.268625814279923|baseMean:57.0971682652045	change:Not|log2FC:0.409617770556338|baseMean:57.0971682652045	change:Not|log2FC:0.156050472098637|baseMean:57.0971682652045	change:Not|log2FC:-0.132246402031918|baseMean:57.0971682652045	change:Not|log2FC:-0.114491840826388|baseMean:57.0971682652045	change:Not|log2FC:-0.223932172174045|baseMean:57.0971682652045	change:Not|log2FC:-0.0437830071403439|baseMean:57.0971682652045	change:Not|log2FC:0.0972089491360715|baseMean:57.0971682652045	change:Not|log2FC:-0.288296874130554|baseMean:57.0971682652045	change:Not|log2FC:-0.270542312925025|baseMean:57.0971682652045	change:Not|log2FC:-0.379982644272682|baseMean:57.0971682652045
circRNA_03470|Chr1:216209672_216210109_+	turquoise	0.839601	2.90812e-07	0.420238	0.040893	0.453985	0.0258537	0.648002	0.000617112	0.714926	8.64584e-05	0.774794	8.79546e-06	-0.255267	0.228645	-0.375946	0.0702167	-0.429598	0.0361637	-0.260108	0.219633	0.000613911	0.997728	0.070185	0.744514	0.0272282	0.8995	0.520029	0.00919309	0.447596	0.0282924	0.825936	6.68179e-07	change:Not|log2FC:-0.463716895667892|baseMean:7.74233689731959	change:Not|log2FC:-0.156689461692406|baseMean:7.74233689731959	change:Not|log2FC:0.210509468350347|baseMean:7.74233689731959	change:Not|log2FC:0.453095016030071|baseMean:7.74233689731959	change:Not|log2FC:0.0957995816248544|baseMean:7.74233689731959	change:Not|log2FC:0.23911999370766|baseMean:7.74233689731959	change:Not|log2FC:0.793390113699935|baseMean:7.74233689731959	change:Not|log2FC:0.307027433975486|baseMean:7.74233689731959	change:Not|log2FC:0.674226364018239|baseMean:7.74233689731959	change:Not|log2FC:0.916811911697963|baseMean:7.74233689731959	change:Not|log2FC:0.559516477292746|baseMean:7.74233689731959	change:Not|log2FC:0.702836889375552|baseMean:7.74233689731959	change:Not|log2FC:1.25710700936783|baseMean:7.74233689731959	change:Not|log2FC:0.367198930042753|baseMean:7.74233689731959	change:Not|log2FC:0.609784477722477|baseMean:7.74233689731959	change:Not|log2FC:0.25248904331726|baseMean:7.74233689731959
circRNA_03471|Chr1:216332768_216333648_+	brown	0.265104	0.210586	0.753138	2.16259e-05	0.764218	1.38089e-05	0.570846	0.00357748	0.721664	6.88271e-05	0.63819	0.000792028	0.266252	0.208543	-0.152201	0.477719	-0.105847	0.622546	-0.0870775	0.68578	0.00861092	0.968146	-0.0798898	0.710578	0.0514117	0.811434	0.735629	4.19995e-05	-0.370637	0.0745968	0.216888	0.308682	change:Not|log2FC:0.188971967882816|baseMean:5.79502560287226	change:Not|log2FC:-0.36623440755645|baseMean:5.79502560287226	change:Not|log2FC:-0.453879238086102|baseMean:5.79502560287226	change:Not|log2FC:-0.604814093349502|baseMean:5.79502560287226	change:Not|log2FC:-0.4786219871214|baseMean:5.79502560287226	change:Not|log2FC:0.303900201938302|baseMean:5.79502560287226	change:Not|log2FC:-1.69386143636374|baseMean:5.79502560287226	change:Not|log2FC:-0.555206375439266|baseMean:5.79502560287226	change:Not|log2FC:-0.642851205968918|baseMean:5.79502560287226	change:Not|log2FC:-0.793786061232318|baseMean:5.79502560287226	change:Not|log2FC:-0.667593955004216|baseMean:5.79502560287226	change:Not|log2FC:0.114928234055486|baseMean:5.79502560287226	change:Not|log2FC:-1.88283340424656|baseMean:5.79502560287226	change:Not|log2FC:-0.0876448305296514|baseMean:5.79502560287226	change:Not|log2FC:-0.238579685793052|baseMean:5.79502560287226	change:Not|log2FC:-0.112387579564949|baseMean:5.79502560287226
circRNA_03487|Chr1:216427782_216434127_-	turquoise	0.761472	1.54669e-05	0.485173	0.0162557	0.471236	0.0201027	0.878951	1.59324e-08	0.748917	2.55018e-05	0.813036	1.37607e-06	-0.239335	0.260007	-0.297044	0.158664	-0.485205	0.0162477	-0.2455	0.24756	-0.0300312	0.889214	0.155161	0.469095	0.128351	0.550038	0.51958	0.00926438	0.254688	0.229738	0.735601	4.20427e-05	change:Down|log2FC:-4.06101952851064|baseMean:6.00984129439126	change:Not|log2FC:-0.376205869766557|baseMean:6.00984129439126	change:Not|log2FC:0.151381428794986|baseMean:6.00984129439126	change:Not|log2FC:0.766153905066232|baseMean:6.00984129439126	change:Not|log2FC:0.446052139224776|baseMean:6.00984129439126	change:Not|log2FC:0.534709322672268|baseMean:6.00984129439126	change:Not|log2FC:0.970382832002768|baseMean:6.00984129439126	change:Up|log2FC:3.68481365874408|baseMean:6.00984129439126	change:Up|log2FC:4.21240095730563|baseMean:6.00984129439126	change:Up|log2FC:4.82717343357687|baseMean:6.00984129439126	change:Up|log2FC:4.50707166773542|baseMean:6.00984129439126	change:Up|log2FC:4.59572885118291|baseMean:6.00984129439126	change:Up|log2FC:5.03140236051341|baseMean:6.00984129439126	change:Not|log2FC:0.527587298561543|baseMean:6.00984129439126	change:Not|log2FC:1.14235977483279|baseMean:6.00984129439126	change:Not|log2FC:0.822258008991332|baseMean:6.00984129439126
circRNA_03523|Chr1:216892031_216897938_-	turquoise	0.321908	0.12503	0.59401	0.00220972	0.475472	0.0188625	0.561472	0.0043055	0.564836	0.00403104	0.616747	0.00132806	0.150521	0.482647	-0.17543	0.412253	-0.160369	0.454117	-0.310675	0.139518	-0.0589647	0.784327	0.358796	0.0851121	0.104333	0.627557	0.490463	0.0149631	-0.248154	0.242322	0.318111	0.129799	change:Not|log2FC:-0.034235146171449|baseMean:3.3082352189387			change:Not|log2FC:0.482592253506294|baseMean:3.3082352189387	change:Not|log2FC:-0.320769892600944|baseMean:3.3082352189387		change:Not|log2FC:-0.930573520903975|baseMean:3.3082352189387	change:Not|log2FC:-1.49270268265754|baseMean:3.3082352189387		change:Not|log2FC:0.516827399677743|baseMean:3.3082352189387	change:Not|log2FC:-0.286534746429495|baseMean:3.3082352189387	change:Not|log2FC:-0.193208408172479|baseMean:3.3082352189387	change:Not|log2FC:-0.896338374732526|baseMean:3.3082352189387	change:Not|log2FC:0.839340641873465|baseMean:3.3082352189387	change:Not|log2FC:2.00953008233529|baseMean:3.3082352189387	change:Not|log2FC:1.20616793622805|baseMean:3.3082352189387
circRNA_03527|Chr1:216914275_216933620_-	brown	0.00722946	0.973255	0.685981	0.000215201	0.384061	0.0639033	0.368975	0.07601	0.37469	0.0712346	0.362978	0.0812783	0.438019	0.0322893	-0.187506	0.380286	-0.20856	0.328075	-0.218798	0.304337	0.566762	0.00388071	-0.123616	0.564969	0.279802	0.185437	0.262493	0.215283	-0.370577	0.0746477	0.135619	0.527482	change:Not|log2FC:-0.218693188837884|baseMean:5.09291717624115	change:Not|log2FC:-0.839198741443435|baseMean:5.09291717624115	change:Not|log2FC:0.858249293862906|baseMean:5.09291717624115	change:Not|log2FC:-0.699137588963229|baseMean:5.09291717624115	change:Not|log2FC:0.214431158842496|baseMean:5.09291717624115	change:Not|log2FC:-0.472838889263434|baseMean:5.09291717624115	change:Not|log2FC:-1.81700458517059|baseMean:5.09291717624115	change:Not|log2FC:-0.620505552605552|baseMean:5.09291717624115	change:Not|log2FC:1.07694248270079|baseMean:5.09291717624115	change:Not|log2FC:-0.480444400125346|baseMean:5.09291717624115	change:Not|log2FC:0.43312434768038|baseMean:5.09291717624115	change:Not|log2FC:-0.25414570042555|baseMean:5.09291717624115	change:Not|log2FC:-1.5983113963327|baseMean:5.09291717624115	change:Up|log2FC:1.69744803530634|baseMean:5.09291717624115	change:Not|log2FC:0.140061152480206|baseMean:5.09291717624115	change:Not|log2FC:1.05362990028593|baseMean:5.09291717624115
circRNA_03528|Chr1:216914275_216951002_-	brown	-0.0910475	0.672215	0.618275	0.00128158	0.463381	0.0225771	0.517334	0.00962744	0.414524	0.0440113	0.286783	0.174246	0.389299	0.0600655	-0.145082	0.498785	-0.0677088	0.753249	-0.00780649	0.971121	0.255341	0.228505	0.00770718	0.971488	0.136189	0.525729	0.227024	0.286052	-0.405664	0.0492119	-0.0119842	0.955678	change:Not|log2FC:0.0420105817365762|baseMean:6.40400301849979	change:Not|log2FC:-0.420938952517877|baseMean:6.40400301849979	change:Not|log2FC:-0.424933525420968|baseMean:6.40400301849979	change:Not|log2FC:-0.674351175563311|baseMean:6.40400301849979	change:Not|log2FC:-0.756109323959815|baseMean:6.40400301849979	change:Down|log2FC:-1.20814469087805|baseMean:6.40400301849979	change:Down|log2FC:-1.28645358568805|baseMean:6.40400301849979	change:Not|log2FC:-0.462949534254453|baseMean:6.40400301849979	change:Not|log2FC:-0.466944107157544|baseMean:6.40400301849979	change:Not|log2FC:-0.716361757299887|baseMean:6.40400301849979	change:Not|log2FC:-0.798119905696391|baseMean:6.40400301849979	change:Down|log2FC:-1.25015527261462|baseMean:6.40400301849979	change:Down|log2FC:-1.32846416742462|baseMean:6.40400301849979	change:Not|log2FC:-0.00399457290309089|baseMean:6.40400301849979	change:Not|log2FC:-0.253412223045434|baseMean:6.40400301849979	change:Not|log2FC:-0.335170371441938|baseMean:6.40400301849979
circRNA_03546|Chr1:217786693_217794582_+	grey	-0.286618	0.174506	0.186113	0.383899	0.0902888	0.6748	0.276652	0.190644	0.0997045	0.642982	-0.0785479	0.715241	-0.00335923	0.987571	0.127767	0.55187	-0.279964	0.185171	0.0832182	0.699058	0.106187	0.621419	0.181995	0.394695	0.472214	0.0198106	-0.208711	0.327718	-0.482707	0.0168887	-0.192998	0.366232	change:Not|log2FC:-0.711167624773285|baseMean:18.5443566327265	change:Not|log2FC:-0.734752226440869|baseMean:18.5443566327265	change:Down|log2FC:-1.1523058934971|baseMean:18.5443566327265	change:Down|log2FC:-0.945883915816454|baseMean:18.5443566327265	change:Down|log2FC:-0.882198288307727|baseMean:18.5443566327265	change:Down|log2FC:-2.34553051022885|baseMean:18.5443566327265	change:Down|log2FC:-2.04336267067507|baseMean:18.5443566327265	change:Not|log2FC:-0.0235846016675844|baseMean:18.5443566327265	change:Not|log2FC:-0.441138268723813|baseMean:18.5443566327265	change:Not|log2FC:-0.234716291043169|baseMean:18.5443566327265	change:Not|log2FC:-0.171030663534441|baseMean:18.5443566327265	change:Down|log2FC:-1.63436288545557|baseMean:18.5443566327265	change:Down|log2FC:-1.33219504590179|baseMean:18.5443566327265	change:Not|log2FC:-0.417553667056229|baseMean:18.5443566327265	change:Not|log2FC:-0.211131689375585|baseMean:18.5443566327265	change:Not|log2FC:-0.147446061866857|baseMean:18.5443566327265
circRNA_03547|Chr1:217793463_217794582_+	turquoise	-0.395427	0.0558042	-0.0447062	0.835677	-0.162528	0.447981	-0.0596218	0.78198	-0.199101	0.350971	-0.273911	0.195255	0.065051	0.762659	0.128703	0.548934	-0.13444	0.531109	-0.122877	0.567316	0.349654	0.0939637	0.262663	0.214976	0.140451	0.512729	-0.305741	0.146246	-0.318414	0.129414	-0.236954	0.264921	change:Not|log2FC:-0.530640585773952|baseMean:24.003841116055	change:Not|log2FC:-1.03957239515602|baseMean:24.003841116055	change:Not|log2FC:-0.822224258412223|baseMean:24.003841116055	change:Not|log2FC:-0.839156112820718|baseMean:24.003841116055	change:Down|log2FC:-1.15357694108747|baseMean:24.003841116055	change:Down|log2FC:-2.57844880444611|baseMean:24.003841116055	change:Down|log2FC:-1.96113436199706|baseMean:24.003841116055	change:Not|log2FC:-0.508931809382069|baseMean:24.003841116055	change:Not|log2FC:-0.291583672638271|baseMean:24.003841116055	change:Not|log2FC:-0.308515527046766|baseMean:24.003841116055	change:Not|log2FC:-0.62293635531352|baseMean:24.003841116055	change:Down|log2FC:-2.04780821867216|baseMean:24.003841116055	change:Down|log2FC:-1.4304937762231|baseMean:24.003841116055	change:Not|log2FC:0.217348136743798|baseMean:24.003841116055	change:Not|log2FC:0.200416282335303|baseMean:24.003841116055	change:Not|log2FC:-0.114004545931451|baseMean:24.003841116055
circRNA_03560|Chr1:218542445_218573173_+	brown	-0.0272299	0.899494	0.435377	0.0334674	0.475134	0.0189592	0.389063	0.0602348	0.385021	0.0631858	0.204299	0.338276	0.0649826	0.762901	0.00315042	0.988343	-0.249252	0.240177	0.192654	0.367102	0.118645	0.580834	-0.23764	0.263501	0.227679	0.284626	0.19453	0.362365	-0.249767	0.239174	0.0142371	0.947356	change:Not|log2FC:-1.12063457909191|baseMean:4.00112532833472	change:Not|log2FC:-0.168741523434026|baseMean:4.00112532833472		change:Not|log2FC:-1.92262677665674|baseMean:4.00112532833472	change:Not|log2FC:-0.752058332364425|baseMean:4.00112532833472	change:Not|log2FC:-1.31143063716134|baseMean:4.00112532833472	change:Not|log2FC:-1.39175399255332|baseMean:4.00112532833472	change:Not|log2FC:0.95189305565788|baseMean:4.00112532833472		change:Not|log2FC:-0.801992197564831|baseMean:4.00112532833472	change:Not|log2FC:0.368576246727481|baseMean:4.00112532833472	change:Not|log2FC:-0.190796058069434|baseMean:4.00112532833472	change:Not|log2FC:-0.271119413461417|baseMean:4.00112532833472	change:Not|log2FC:-0.608512634728797|baseMean:4.00112532833472	change:Not|log2FC:-1.75388525322271|baseMean:4.00112532833472	change:Not|log2FC:-0.583316808930398|baseMean:4.00112532833472
circRNA_03565|Chr1:218569068_218573173_+	black	0.338894	0.105241	0.633111	0.000898256	0.602027	0.00185455	0.647685	0.000622199	0.715941	8.35742e-05	0.536092	0.00692803	0.085223	0.69215	-0.405772	0.049146	-0.405772	0.049146	0.0153309	0.943318	0.232357	0.274577	0.0499693	0.816635	0.331174	0.113926	0.32683	0.119038	-0.144117	0.501674	0.451758	0.026684	change:Not|log2FC:0|baseMean:3.53974553240711			change:Up|log2FC:3.75855062109486|baseMean:3.53974553240711	change:Up|log2FC:4.13959617144014|baseMean:3.53974553240711		change:Up|log2FC:3.69546656683782|baseMean:3.53974553240711	change:Up|log2FC:4.05896569389164|baseMean:3.53974553240711		change:Up|log2FC:3.81102223821088|baseMean:3.53974553240711	change:Up|log2FC:4.19206778855617|baseMean:3.53974553240711	change:Up|log2FC:3.59072013702396|baseMean:3.53974553240711	change:Up|log2FC:3.74793818395384|baseMean:3.53974553240711	change:Not|log2FC:0.0588244464445956|baseMean:3.53974553240711	change:Not|log2FC:-0.247943455680759|baseMean:3.53974553240711	change:Not|log2FC:0.133102094664525|baseMean:3.53974553240711
circRNA_03576|Chr1:219010541_219028462_+	black	0.436197	0.0330982	0.592286	0.00229322	0.675106	0.000295449	0.525245	0.0083987	0.70758	0.000110077	0.651064	0.000569871	0.158928	0.458236	-0.253519	0.231956	-0.212839	0.318021	-0.0907269	0.673307	0.0762892	0.723111	0.0479572	0.823904	0.0341792	0.874023	0.50664	0.0115217	-0.107981	0.615508	0.358141	0.0857241	change:Not|log2FC:0.0528848073453775|baseMean:5.36341375966276	change:Not|log2FC:-0.089754393463757|baseMean:5.36341375966276	change:Not|log2FC:-0.0445708355965774|baseMean:5.36341375966276	change:Not|log2FC:0.0121060452467127|baseMean:5.36341375966276	change:Not|log2FC:-0.355975241432255|baseMean:5.36341375966276	change:Not|log2FC:-0.124095668861649|baseMean:5.36341375966276	change:Not|log2FC:-0.367796491944303|baseMean:5.36341375966276	change:Not|log2FC:-0.142639200809134|baseMean:5.36341375966276	change:Not|log2FC:-0.0974556429419549|baseMean:5.36341375966276	change:Not|log2FC:-0.0407787620986647|baseMean:5.36341375966276	change:Not|log2FC:-0.408860048777633|baseMean:5.36341375966276	change:Not|log2FC:-0.176980476207027|baseMean:5.36341375966276	change:Not|log2FC:-0.420681299289681|baseMean:5.36341375966276	change:Not|log2FC:0.0451835578671796|baseMean:5.36341375966276	change:Not|log2FC:0.10186043871047|baseMean:5.36341375966276	change:Not|log2FC:-0.266220847968498|baseMean:5.36341375966276
circRNA_03618|Chr1:221421683_221424819_-	turquoise	0.744735	2.99337e-05	0.656232	0.000497193	0.698247	0.000148101	0.671422	0.000327979	0.854444	1.07478e-07	0.882419	1.17678e-08	0.00578308	0.978604	-0.399822	0.0528949	-0.363791	0.0805483	-0.205152	0.336218	0.154832	0.470049	-0.0592128	0.783441	0.015478	0.942775	0.758524	1.74401e-05	0.0991447	0.644858	0.68937	0.000194437	change:Not|log2FC:0.437776974340076|baseMean:7.74234314513098	change:Not|log2FC:1.18602593064345|baseMean:7.74234314513098	change:Up|log2FC:1.92082887320134|baseMean:7.74234314513098	change:Not|log2FC:1.47041855806292|baseMean:7.74234314513098	change:Not|log2FC:1.44881007479756|baseMean:7.74234314513098	change:Up|log2FC:2.10563662638454|baseMean:7.74234314513098	change:Up|log2FC:1.6617730803574|baseMean:7.74234314513098	change:Not|log2FC:0.748248956303379|baseMean:7.74234314513098	change:Up|log2FC:1.48305189886126|baseMean:7.74234314513098	change:Not|log2FC:1.03264158372284|baseMean:7.74234314513098	change:Not|log2FC:1.01103310045749|baseMean:7.74234314513098	change:Up|log2FC:1.66785965204446|baseMean:7.74234314513098	change:Not|log2FC:1.22399610601732|baseMean:7.74234314513098	change:Not|log2FC:0.734802942557883|baseMean:7.74234314513098	change:Not|log2FC:0.284392627419464|baseMean:7.74234314513098	change:Not|log2FC:0.26278414415411|baseMean:7.74234314513098
circRNA_03664|Chr1:225154199_225159215_-	black	0.574969	0.00329183	0.517968	0.0095238	0.676061	0.000287487	0.516824	0.00971145	0.742338	3.27693e-05	0.719928	7.30388e-05	-0.0378008	0.860796	-0.138591	0.518386	-0.316685	0.131624	-0.181602	0.395734	0.0421496	0.84496	0.0943016	0.66117	-0.110268	0.608	0.61916	0.00125534	-0.00846563	0.968683	0.422639	0.0396363	change:Not|log2FC:-0.736599428718183|baseMean:6.47430174122566	change:Not|log2FC:-0.810484458526498|baseMean:6.47430174122566	change:Not|log2FC:-0.686599967473083|baseMean:6.47430174122566	change:Not|log2FC:-0.472947736219705|baseMean:6.47430174122566	change:Not|log2FC:-1.21320658932885|baseMean:6.47430174122566	change:Not|log2FC:-0.657941368027707|baseMean:6.47430174122566	change:Not|log2FC:-1.2380050841578|baseMean:6.47430174122566	change:Not|log2FC:-0.0738850298083157|baseMean:6.47430174122566	change:Not|log2FC:0.0499994612450994|baseMean:6.47430174122566	change:Not|log2FC:0.263651692498478|baseMean:6.47430174122566	change:Not|log2FC:-0.476607160610663|baseMean:6.47430174122566	change:Not|log2FC:0.0786580606904761|baseMean:6.47430174122566	change:Not|log2FC:-0.501405655439615|baseMean:6.47430174122566	change:Not|log2FC:0.123884491053415|baseMean:6.47430174122566	change:Not|log2FC:0.337536722306793|baseMean:6.47430174122566	change:Not|log2FC:-0.402722130802347|baseMean:6.47430174122566
circRNA_03684|Chr1:227999397_228037829_-	turquoise	0.544231	0.00597144	0.437787	0.0323914	0.427993	0.0369425	0.446407	0.0287658	0.481992	0.0170759	0.698786	0.000145629	0.159972	0.455249	-0.264108	0.212369	-0.0411119	0.848734	0.0779877	0.71719	-0.180039	0.399882	-0.0915809	0.6704	-0.188562	0.377559	0.62923	0.000987478	0.058184	0.787119	0.353379	0.0902779	change:Not|log2FC:0.493693579495149|baseMean:23.8579213170774	change:Not|log2FC:0.137635949292941|baseMean:23.8579213170774	change:Not|log2FC:-0.796776217157686|baseMean:23.8579213170774	change:Not|log2FC:-0.503518045047805|baseMean:23.8579213170774	change:Down|log2FC:-1.03144136381024|baseMean:23.8579213170774	change:Not|log2FC:-0.268983323656425|baseMean:23.8579213170774	change:Not|log2FC:-0.0451270760515926|baseMean:23.8579213170774	change:Not|log2FC:-0.356057630202207|baseMean:23.8579213170774	change:Down|log2FC:-1.29046979665283|baseMean:23.8579213170774	change:Down|log2FC:-0.997211624542953|baseMean:23.8579213170774	change:Down|log2FC:-1.52513494330538|baseMean:23.8579213170774	change:Not|log2FC:-0.762676903151574|baseMean:23.8579213170774	change:Not|log2FC:-0.538820655546741|baseMean:23.8579213170774	change:Down|log2FC:-0.934412166450628|baseMean:23.8579213170774	change:Not|log2FC:-0.641153994340746|baseMean:23.8579213170774	change:Down|log2FC:-1.16907731310318|baseMean:23.8579213170774
circRNA_03689|Chr1:228032343_228037829_-	turquoise	0.39677	0.0549025	0.207506	0.330581	0.275403	0.192735	0.282471	0.1811	0.346612	0.0970562	0.371566	0.073816	-0.0747701	0.728419	-0.220169	0.301239	-0.181124	0.397	0.179237	0.402019	0.0300088	0.889296	-0.233696	0.271741	-0.251979	0.234902	0.36386	0.0804869	0.313862	0.13529	0.354045	0.0896306	change:Not|log2FC:-0.0739623972502941|baseMean:11.3570483324452	change:Not|log2FC:-0.134478659298809|baseMean:11.3570483324452	change:Not|log2FC:-0.700262381955625|baseMean:11.3570483324452	change:Not|log2FC:-1.04221165935618|baseMean:11.3570483324452	change:Down|log2FC:-1.31642352346924|baseMean:11.3570483324452	change:Down|log2FC:-1.09680666267098|baseMean:11.3570483324452	change:Not|log2FC:-0.0230890785370818|baseMean:11.3570483324452	change:Not|log2FC:-0.0605162620485144|baseMean:11.3570483324452	change:Not|log2FC:-0.626299984705331|baseMean:11.3570483324452	change:Not|log2FC:-0.968249262105885|baseMean:11.3570483324452	change:Down|log2FC:-1.24246112621895|baseMean:11.3570483324452	change:Down|log2FC:-1.02284426542069|baseMean:11.3570483324452	change:Not|log2FC:0.0508733187132124|baseMean:11.3570483324452	change:Not|log2FC:-0.565783722656817|baseMean:11.3570483324452	change:Not|log2FC:-0.90773300005737|baseMean:11.3570483324452	change:Down|log2FC:-1.18194486417043|baseMean:11.3570483324452
circRNA_03704|Chr1:228980934_228986161_+	turquoise	0.707241	0.000111292	0.339152	0.104959	0.287493	0.173135	0.391283	0.0586595	0.458344	0.0242891	0.652957	0.000542257	-0.0577042	0.788835	-0.33698	0.107347	-0.441334	0.0308579	-0.252976	0.232992	0.189129	0.376101	0.336919	0.107414	-0.111191	0.604981	0.250065	0.238596	0.366368	0.0782676	0.646169	0.000646992	change:Not|log2FC:-1.18817791447797|baseMean:10.9051778609472	change:Not|log2FC:-0.170195206547766|baseMean:10.9051778609472	change:Not|log2FC:0.784694411813852|baseMean:10.9051778609472	change:Up|log2FC:1.1831064731352|baseMean:10.9051778609472	change:Not|log2FC:-0.135834320010923|baseMean:10.9051778609472	change:Not|log2FC:0.032334457988076|baseMean:10.9051778609472	change:Not|log2FC:0.871888789080756|baseMean:10.9051778609472	change:Not|log2FC:1.01798270793021|baseMean:10.9051778609472	change:Up|log2FC:1.97287232629183|baseMean:10.9051778609472	change:Up|log2FC:2.37128438761318|baseMean:10.9051778609472	change:Not|log2FC:1.05234359446705|baseMean:10.9051778609472	change:Not|log2FC:1.22051237246605|baseMean:10.9051778609472	change:Up|log2FC:2.06006670355873|baseMean:10.9051778609472	change:Not|log2FC:0.954889618361618|baseMean:10.9051778609472	change:Up|log2FC:1.35330167968297|baseMean:10.9051778609472	change:Not|log2FC:0.034360886536843|baseMean:10.9051778609472
circRNA_03716|Chr1:230091380_230101283_+	turquoise	0.79545	3.38774e-06	0.680098	0.000255863	0.680083	0.000255974	0.834102	4.1008e-07	0.870313	3.2614e-08	0.96658	1.71498e-14	-0.0213565	0.921098	-0.474142	0.0192452	-0.329395	0.116	-0.231857	0.27564	-0.0626917	0.771039	0.0822037	0.702563	0.212798	0.318116	0.668314	0.000357791	0.134769	0.530096	0.774355	8.9656e-06	change:Not|log2FC:0.726331384731457|baseMean:28.1520405679848	change:Not|log2FC:0.544188169435881|baseMean:28.1520405679848	change:Not|log2FC:0.61064286839427|baseMean:28.1520405679848	change:Up|log2FC:1.05108110465327|baseMean:28.1520405679848	change:Up|log2FC:1.03740638394397|baseMean:28.1520405679848	change:Up|log2FC:0.964501707474613|baseMean:28.1520405679848	change:Up|log2FC:1.04672581041488|baseMean:28.1520405679848	change:Not|log2FC:-0.182143215295576|baseMean:28.1520405679848	change:Not|log2FC:-0.115688516337187|baseMean:28.1520405679848	change:Not|log2FC:0.32474971992181|baseMean:28.1520405679848	change:Not|log2FC:0.311074999212508|baseMean:28.1520405679848	change:Not|log2FC:0.238170322743156|baseMean:28.1520405679848	change:Not|log2FC:0.320394425683421|baseMean:28.1520405679848	change:Not|log2FC:0.0664546989583888|baseMean:28.1520405679848	change:Not|log2FC:0.506892935217386|baseMean:28.1520405679848	change:Not|log2FC:0.493218214508084|baseMean:28.1520405679848
circRNA_03728|Chr1:230179268_230182141_+	black	0.440489	0.0312181	0.604153	0.00176897	0.699506	0.000142379	0.57929	0.00301348	0.717441	7.94626e-05	0.602111	0.00185112	0.123834	0.564276	-0.368573	0.0763548	-0.386903	0.0617984	0.0081148	0.969981	0.273047	0.196725	-0.104201	0.627995	0.290007	0.169241	0.33237	0.112547	-0.0438612	0.838743	0.45739	0.024625	change:Not|log2FC:-0.237561451503284|baseMean:6.64815703933906	change:Not|log2FC:0.718813283210897|baseMean:6.64815703933906	change:Not|log2FC:0.847120426418134|baseMean:6.64815703933906	change:Not|log2FC:0.118429193542401|baseMean:6.64815703933906	change:Not|log2FC:0.72115548365073|baseMean:6.64815703933906	change:Not|log2FC:0.0901253183558687|baseMean:6.64815703933906	change:Not|log2FC:-0.0625180171252754|baseMean:6.64815703933906	change:Not|log2FC:0.956374734714182|baseMean:6.64815703933906	change:Not|log2FC:1.08468187792142|baseMean:6.64815703933906	change:Not|log2FC:0.355990645045685|baseMean:6.64815703933906	change:Not|log2FC:0.958716935154014|baseMean:6.64815703933906	change:Not|log2FC:0.327686769859153|baseMean:6.64815703933906	change:Not|log2FC:0.175043434378009|baseMean:6.64815703933906	change:Not|log2FC:0.128307143207236|baseMean:6.64815703933906	change:Not|log2FC:-0.600384089668497|baseMean:6.64815703933906	change:Not|log2FC:0.00234220043983248|baseMean:6.64815703933906
circRNA_03807|Chr1:237332836_237341008_+	brown	-0.303786	0.148976	0.59855	0.00200209	0.392798	0.0576029	0.174588	0.414534	0.213393	0.316734	0.0887195	0.680158	0.703515	0.000125436	-0.236774	0.265296	-0.0228521	0.915591	0.0637379	0.76732	0.551112	0.00525142	0.189056	0.376289	-0.0924915	0.667306	0.0751711	0.727016	-0.526959	0.00815034	-0.171179	0.423848	change:Not|log2FC:0.334006294898119|baseMean:9.40840125416031	change:Not|log2FC:-0.0727285571025535|baseMean:9.40840125416031	change:Not|log2FC:0.17060040453908|baseMean:9.40840125416031	change:Not|log2FC:-0.167400262918663|baseMean:9.40840125416031	change:Not|log2FC:-0.920444443743552|baseMean:9.40840125416031	change:Down|log2FC:-1.2358866749735|baseMean:9.40840125416031	change:Down|log2FC:-1.72859852934018|baseMean:9.40840125416031	change:Not|log2FC:-0.406734852000672|baseMean:9.40840125416031	change:Not|log2FC:-0.163405890359039|baseMean:9.40840125416031	change:Not|log2FC:-0.501406557816781|baseMean:9.40840125416031	change:Down|log2FC:-1.25445073864167|baseMean:9.40840125416031	change:Down|log2FC:-1.56989296987161|baseMean:9.40840125416031	change:Down|log2FC:-2.06260482423829|baseMean:9.40840125416031	change:Not|log2FC:0.243328961641633|baseMean:9.40840125416031	change:Not|log2FC:-0.0946717058161092|baseMean:9.40840125416031	change:Not|log2FC:-0.847715886640999|baseMean:9.40840125416031
circRNA_03808|Chr1:237332836_237356643_+	brown	-0.133506	0.533992	0.508722	0.0111307	0.425404	0.0382262	0.213194	0.317196	0.299294	0.155383	0.201197	0.345818	0.371107	0.0742007	-0.29942	0.1552	0.0466542	0.828618	0.299322	0.155342	0.129453	0.54659	-0.18139	0.396294	0.277172	0.189777	0.238021	0.262712	-0.509813	0.0109302	-0.0644616	0.76475	change:Not|log2FC:1.07190388255664|baseMean:6.02348403507333	change:Not|log2FC:1.0091141477792|baseMean:6.02348403507333	change:Not|log2FC:0.258499217015188|baseMean:6.02348403507333	change:Not|log2FC:-0.455506062333698|baseMean:6.02348403507333	change:Not|log2FC:0.509367907942098|baseMean:6.02348403507333	change:Not|log2FC:-0.298420074561858|baseMean:6.02348403507333	change:Not|log2FC:-1.4751967453367|baseMean:6.02348403507333	change:Not|log2FC:-0.0627897347774369|baseMean:6.02348403507333	change:Not|log2FC:-0.813404665541453|baseMean:6.02348403507333	change:Down|log2FC:-1.52740994489034|baseMean:6.02348403507333	change:Not|log2FC:-0.562535974614543|baseMean:6.02348403507333	change:Down|log2FC:-1.3703239571185|baseMean:6.02348403507333	change:Down|log2FC:-2.54710062789335|baseMean:6.02348403507333	change:Not|log2FC:-0.750614930764016|baseMean:6.02348403507333	change:Down|log2FC:-1.4646202101129|baseMean:6.02348403507333	change:Not|log2FC:-0.499746239837106|baseMean:6.02348403507333
circRNA_03823|Chr1:238015229_238018002_+	turquoise	0.603479	0.00179575	0.502806	0.0122715	0.559131	0.00450565	0.759256	1.69301e-05	0.721524	6.91593e-05	0.731498	4.87589e-05	-0.0619126	0.773812	-0.238755	0.261199	-0.286359	0.174913	-0.0954162	0.657402	-0.226106	0.288057	0.0721514	0.737598	0.0563696	0.793615	0.667135	0.000369706	0.0509808	0.812987	0.544819	0.00590683	change:Not|log2FC:-0.441206071131137|baseMean:7.22123268542816	change:Not|log2FC:-0.13822478183058|baseMean:7.22123268542816	change:Not|log2FC:-1.12025442756129|baseMean:7.22123268542816	change:Not|log2FC:0.0868866013399678|baseMean:7.22123268542816	change:Not|log2FC:-0.200630585042125|baseMean:7.22123268542816	change:Not|log2FC:0.214704661054885|baseMean:7.22123268542816	change:Not|log2FC:0.380349731027795|baseMean:7.22123268542816	change:Not|log2FC:0.302981289300556|baseMean:7.22123268542816	change:Not|log2FC:-0.67904835643015|baseMean:7.22123268542816	change:Not|log2FC:0.528092672471104|baseMean:7.22123268542816	change:Not|log2FC:0.240575486089011|baseMean:7.22123268542816	change:Not|log2FC:0.655910732186021|baseMean:7.22123268542816	change:Not|log2FC:0.821555802158932|baseMean:7.22123268542816	change:Not|log2FC:-0.982029645730707|baseMean:7.22123268542816	change:Not|log2FC:0.225111383170548|baseMean:7.22123268542816	change:Not|log2FC:-0.0624058032115451|baseMean:7.22123268542816
circRNA_03880|Chr1:239852885_239856456_+	turquoise	0.455	0.0254825	0.65884	0.000463676	0.598419	0.00200786	0.471046	0.02016	0.655869	0.000502025	0.683553	0.000231241	0.223265	0.294319	-0.35224	0.0913934	-0.246609	0.245362	-0.137236	0.522523	0.0806621	0.7079	0.230725	0.278057	0.110049	0.608717	0.489094	0.0152892	-0.174446	0.414922	0.419661	0.0412001	change:Not|log2FC:0.895554404158168|baseMean:2.27875253948779			change:Not|log2FC:1.69967171634669|baseMean:2.27875253948779			change:Not|log2FC:0.619275124898673|baseMean:2.27875253948779			change:Not|log2FC:0.804117312188523|baseMean:2.27875253948779	change:Not|log2FC:0.242470358080992|baseMean:2.27875253948779	change:Not|log2FC:0.281352990764399|baseMean:2.27875253948779	change:Not|log2FC:-0.276279279259495|baseMean:2.27875253948779	change:Not|log2FC:0.269388325467089|baseMean:2.27875253948779	change:Not|log2FC:0.809628504221291|baseMean:2.27875253948779	change:Not|log2FC:0.24798155011376|baseMean:2.27875253948779
circRNA_03887|Chr1:240889406_240900266_+	turquoise	0.533641	0.00724003	0.49626	0.0136445	0.489273	0.0152462	0.653003	0.000541595	0.641577	0.00072736	0.699021	0.000144561	-0.0678496	0.752752	-0.323249	0.123376	-0.24923	0.240219	-0.127606	0.552376	-0.0963004	0.654419	0.133174	0.535021	0.329271	0.116145	0.328547	0.116998	0.00539316	0.980047	0.489989	0.0150753	change:Not|log2FC:0.484035329106513|baseMean:4.29839041736006	change:Not|log2FC:0.533484579465754|baseMean:4.29839041736006	change:Not|log2FC:0.171857212277391|baseMean:4.29839041736006	change:Not|log2FC:0.972666648807833|baseMean:4.29839041736006	change:Not|log2FC:1.11778436646886|baseMean:4.29839041736006	change:Not|log2FC:0.396565654722784|baseMean:4.29839041736006	change:Not|log2FC:1.01818408674474|baseMean:4.29839041736006	change:Not|log2FC:0.0494492503592412|baseMean:4.29839041736006	change:Not|log2FC:-0.312178116829122|baseMean:4.29839041736006	change:Not|log2FC:0.48863131970132|baseMean:4.29839041736006	change:Not|log2FC:0.633749037362352|baseMean:4.29839041736006	change:Not|log2FC:-0.0874696743837288|baseMean:4.29839041736006	change:Not|log2FC:0.534148757638229|baseMean:4.29839041736006	change:Not|log2FC:-0.361627367188363|baseMean:4.29839041736006	change:Not|log2FC:0.439182069342079|baseMean:4.29839041736006	change:Not|log2FC:0.584299787003111|baseMean:4.29839041736006
circRNA_03911|Chr1:241979932_241998014_+	black	0.50974	0.0109435	0.302977	0.150115	0.447903	0.0281711	0.67471	0.000298802	0.598573	0.00200108	0.548639	0.00550132	-0.28561	0.176092	-0.173041	0.418746	-0.404168	0.0501358	0.0668315	0.756352	-0.262114	0.215971	0.00793537	0.970644	0.290678	0.16821	0.362901	0.0813481	0.110977	0.605681	0.488226	0.015499	change:Not|log2FC:-1.84815754065429|baseMean:3.15745913188384			change:Not|log2FC:-0.337368005343366|baseMean:3.15745913188384			change:Not|log2FC:0.252532385492365|baseMean:3.15745913188384			change:Not|log2FC:1.51078953531093|baseMean:3.15745913188384	change:Not|log2FC:1.91995307265525|baseMean:3.15745913188384	change:Not|log2FC:1.36292789683119|baseMean:3.15745913188384	change:Not|log2FC:2.10068992614666|baseMean:3.15745913188384	change:Not|log2FC:-1.73173799970886|baseMean:3.15745913188384	change:Not|log2FC:-0.488229929886125|baseMean:3.15745913188384	change:Not|log2FC:-0.079066392541802|baseMean:3.15745913188384
circRNA_03913|Chr1:241979932_242018942_+	black	0.157675	0.461833	0.285787	0.175813	0.367263	0.0774866	0.43472	0.0337658	0.449105	0.0277006	0.246945	0.244698	-0.197968	0.353774	-0.0607202	0.778061	-0.363849	0.0804965	0.148086	0.489839	0.0443289	0.837046	-0.117766	0.583659	0.236301	0.266281	0.19265	0.367111	-0.0790308	0.713562	0.19896	0.351319	change:Not|log2FC:-1.25885708098882|baseMean:3.87501834410528			change:Not|log2FC:-1.22852341305487|baseMean:3.87501834410528	change:Not|log2FC:-0.697785791324356|baseMean:3.87501834410528	change:Not|log2FC:-1.42817643245235|baseMean:3.87501834410528	change:Not|log2FC:-1.3001364465811|baseMean:3.87501834410528	change:Not|log2FC:0.989401542356822|baseMean:3.87501834410528		change:Not|log2FC:0.0303336679339486|baseMean:3.87501834410528	change:Not|log2FC:0.56107128966446|baseMean:3.87501834410528	change:Not|log2FC:-0.169319351463533|baseMean:3.87501834410528	change:Not|log2FC:-0.041279365592284|baseMean:3.87501834410528	change:Not|log2FC:-0.622105694103949|baseMean:3.87501834410528	change:Not|log2FC:-0.959067874422873|baseMean:3.87501834410528	change:Not|log2FC:-0.428330252692361|baseMean:3.87501834410528
circRNA_03923|Chr1:242082919_242094108_-	black	0.535473	0.0070058	0.595249	0.00215131	0.819417	9.69417e-07	0.715348	8.52489e-05	0.849736	1.49068e-07	0.733225	4.5825e-05	0.0413289	0.847944	-0.403681	0.050439	-0.218683	0.304598	-0.0142743	0.947219	-0.23301	0.273192	0.00349255	0.987078	0.226723	0.286709	0.718416	7.68874e-05	-0.078984	0.713724	0.571423	0.00353627	change:Not|log2FC:1.07592773146542|baseMean:6.20829191360928	change:Not|log2FC:1.18310428810897|baseMean:6.20829191360928	change:Not|log2FC:0.029801147013409|baseMean:6.20829191360928	change:Not|log2FC:0.933884607199086|baseMean:6.20829191360928	change:Not|log2FC:1.1759845006833|baseMean:6.20829191360928	change:Not|log2FC:1.22120342891175|baseMean:6.20829191360928	change:Not|log2FC:0.824144837979498|baseMean:6.20829191360928	change:Not|log2FC:0.107176556643547|baseMean:6.20829191360928	change:Not|log2FC:-1.04612658445202|baseMean:6.20829191360928	change:Not|log2FC:-0.142043124266339|baseMean:6.20829191360928	change:Not|log2FC:0.100056769217878|baseMean:6.20829191360928	change:Not|log2FC:0.145275697446321|baseMean:6.20829191360928	change:Not|log2FC:-0.251782893485927|baseMean:6.20829191360928	change:Not|log2FC:-1.15330314109556|baseMean:6.20829191360928	change:Not|log2FC:-0.249219680909885|baseMean:6.20829191360928	change:Not|log2FC:-0.00711978742566863|baseMean:6.20829191360928
circRNA_03928|Chr1:242111791_242113126_-	yellow	0.558212	0.0045863	0.68794	0.000202978	0.595267	0.00215047	0.852582	1.22492e-07	0.810852	1.54659e-06	0.782743	6.16647e-06	0.0761322	0.723659	-0.349204	0.094417	-0.315423	0.133254	-0.267099	0.207044	0.0882622	0.681722	0.0979907	0.648731	0.191493	0.370053	0.642877	0.000703771	-0.0888966	0.679553	0.577289	0.00313978	change:Not|log2FC:-0.0221448910170198|baseMean:12.9447840442055	change:Not|log2FC:-0.435405239690552|baseMean:12.9447840442055	change:Not|log2FC:-0.147644728173293|baseMean:12.9447840442055	change:Not|log2FC:-0.0328109501154582|baseMean:12.9447840442055	change:Not|log2FC:-0.15222615351453|baseMean:12.9447840442055	change:Not|log2FC:-0.251346652540768|baseMean:12.9447840442055	change:Not|log2FC:-0.298862112610671|baseMean:12.9447840442055	change:Not|log2FC:-0.413260348673532|baseMean:12.9447840442055	change:Not|log2FC:-0.125499837156274|baseMean:12.9447840442055	change:Not|log2FC:-0.0106660590984384|baseMean:12.9447840442055	change:Not|log2FC:-0.130081262497511|baseMean:12.9447840442055	change:Not|log2FC:-0.229201761523748|baseMean:12.9447840442055	change:Not|log2FC:-0.276717221593651|baseMean:12.9447840442055	change:Not|log2FC:0.287760511517259|baseMean:12.9447840442055	change:Not|log2FC:0.402594289575094|baseMean:12.9447840442055	change:Not|log2FC:0.283179086176022|baseMean:12.9447840442055
circRNA_03929|Chr1:242111791_242116331_-	turquoise	0.567383	0.00383324	0.784792	5.61396e-06	0.79868	2.89004e-06	0.616952	0.00132174	0.783303	6.01096e-06	0.883276	1.09033e-08	0.214803	0.31347	-0.289442	0.17011	-0.331289	0.113793	0.0453373	0.833389	0.0530978	0.805363	-0.133534	0.533907	0.0793888	0.712318	0.713722	8.99964e-05	-0.137281	0.522385	0.447858	0.0281888	change:Not|log2FC:-0.284844607995625|baseMean:27.3562677879853	change:Not|log2FC:0.190477775971758|baseMean:27.3562677879853	change:Not|log2FC:-0.212818034026037|baseMean:27.3562677879853	change:Not|log2FC:-0.514044640296026|baseMean:27.3562677879853	change:Not|log2FC:-0.335756940751332|baseMean:27.3562677879853	change:Not|log2FC:-0.138236218497931|baseMean:27.3562677879853	change:Not|log2FC:-0.658186508278756|baseMean:27.3562677879853	change:Not|log2FC:0.475322383967384|baseMean:27.3562677879853	change:Not|log2FC:0.0720265739695888|baseMean:27.3562677879853	change:Not|log2FC:-0.229200032300401|baseMean:27.3562677879853	change:Not|log2FC:-0.0509123327557069|baseMean:27.3562677879853	change:Not|log2FC:0.146608389497694|baseMean:27.3562677879853	change:Not|log2FC:-0.373341900283131|baseMean:27.3562677879853	change:Not|log2FC:-0.403295809997795|baseMean:27.3562677879853	change:Down|log2FC:-0.704522416267784|baseMean:27.3562677879853	change:Not|log2FC:-0.526234716723091|baseMean:27.3562677879853
circRNA_03947|Chr1:246238089_246243861_-	turquoise	0.733725	4.50045e-05	0.53854	0.00662777	0.555372	0.00484331	0.581331	0.00288906	0.67763	0.00027481	0.865366	4.80618e-08	0.00230229	0.991481	-0.343043	0.10078	-0.265208	0.210401	-0.108055	0.615261	-0.157871	0.461268	0.152751	0.47611	-0.0849159	0.693206	0.649196	0.000598296	0.157147	0.463354	0.610071	0.00154832	change:Not|log2FC:0.170305840123614|baseMean:15.1427505786326	change:Not|log2FC:0.0872115790652093|baseMean:15.1427505786326	change:Not|log2FC:-0.485315094068915|baseMean:15.1427505786326	change:Not|log2FC:0.296713573947449|baseMean:15.1427505786326	change:Not|log2FC:-0.440808532913572|baseMean:15.1427505786326	change:Not|log2FC:0.00924550077657786|baseMean:15.1427505786326	change:Not|log2FC:0.415334184026881|baseMean:15.1427505786326	change:Not|log2FC:-0.0830942610584047|baseMean:15.1427505786326	change:Not|log2FC:-0.655620934192529|baseMean:15.1427505786326	change:Not|log2FC:0.126407733823835|baseMean:15.1427505786326	change:Not|log2FC:-0.611114373037186|baseMean:15.1427505786326	change:Not|log2FC:-0.161060339347036|baseMean:15.1427505786326	change:Not|log2FC:0.245028343903267|baseMean:15.1427505786326	change:Not|log2FC:-0.572526673134124|baseMean:15.1427505786326	change:Not|log2FC:0.209501994882239|baseMean:15.1427505786326	change:Not|log2FC:-0.528020111978781|baseMean:15.1427505786326
circRNA_03960|Chr1:248463645_248468871_+	black	0.397022	0.0547346	0.48466	0.0163859	0.384275	0.0637427	0.546395	0.00573668	0.544576	0.00593349	0.535954	0.00694535	0.0776738	0.718283	-0.441633	0.0307315	-0.241371	0.255852	-0.0128169	0.952602	0.26451	0.211649	-0.0913177	0.671296	0.061472	0.775381	0.450162	0.0272919	0.0109954	0.959332	0.468599	0.0209075	change:Not|log2FC:1.27573243381472|baseMean:2.87376395209997			change:Not|log2FC:0.995317221646306|baseMean:2.87376395209997			change:Not|log2FC:1.72739331409335|baseMean:2.87376395209997			change:Not|log2FC:-0.280415212168415|baseMean:2.87376395209997	change:Not|log2FC:-0.0510092981785175|baseMean:2.87376395209997	change:Not|log2FC:-0.0502252701872176|baseMean:2.87376395209997	change:Not|log2FC:0.451660880278629|baseMean:2.87376395209997	change:Not|log2FC:0.199207949190754|baseMean:2.87376395209997	change:Not|log2FC:-0.535866796146675|baseMean:2.87376395209997	change:Not|log2FC:-0.306460882156777|baseMean:2.87376395209997
circRNA_03961|Chr1:248463645_248474020_+	black	0.508115	0.0112436	0.544747	0.00591476	0.689986	0.000190854	0.668189	0.000359047	0.774491	8.91263e-06	0.685698	0.000217018	0.0706587	0.742846	-0.363365	0.0809307	-0.143143	0.504599	-0.255998	0.227269	-0.029238	0.892123	0.212967	0.317723	0.110322	0.607824	0.519091	0.00934247	-0.0506357	0.814231	0.493738	0.0142058	change:Not|log2FC:0.688735518932267|baseMean:14.2634513417065	change:Not|log2FC:-0.247526995033812|baseMean:14.2634513417065	change:Not|log2FC:0.0130235611727831|baseMean:14.2634513417065	change:Not|log2FC:0.570062655062526|baseMean:14.2634513417065	change:Not|log2FC:0.138906669096877|baseMean:14.2634513417065	change:Not|log2FC:0.0802115198099095|baseMean:14.2634513417065	change:Not|log2FC:0.319406720123958|baseMean:14.2634513417065	change:Not|log2FC:-0.936262513966079|baseMean:14.2634513417065	change:Not|log2FC:-0.675711957759484|baseMean:14.2634513417065	change:Not|log2FC:-0.118672863869741|baseMean:14.2634513417065	change:Not|log2FC:-0.54982884983539|baseMean:14.2634513417065	change:Not|log2FC:-0.608523999122357|baseMean:14.2634513417065	change:Not|log2FC:-0.369328798808308|baseMean:14.2634513417065	change:Not|log2FC:0.260550556206595|baseMean:14.2634513417065	change:Not|log2FC:0.817589650096338|baseMean:14.2634513417065	change:Not|log2FC:0.386433664130689|baseMean:14.2634513417065
circRNA_03965|Chr1:248467612_248474020_+	black	0.508296	0.0112098	0.278973	0.186796	0.499933	0.0128593	0.573715	0.0033766	0.675046	0.000295951	0.51014	0.0108707	-0.313772	0.135409	-0.336044	0.108389	-0.245565	0.247431	-0.288674	0.171298	-0.10426	0.6278	0.168871	0.430216	0.232234	0.274838	0.327888	0.117778	0.245549	0.247461	0.633228	0.000895672	change:Not|log2FC:0.404863538676808|baseMean:4.65580314692469	change:Not|log2FC:-0.416671145421995|baseMean:4.65580314692469	change:Not|log2FC:0.0216836426671782|baseMean:4.65580314692469	change:Not|log2FC:0.821418338849532|baseMean:4.65580314692469	change:Not|log2FC:0.735047390660591|baseMean:4.65580314692469	change:Not|log2FC:0.198371505337077|baseMean:4.65580314692469	change:Not|log2FC:1.02411292325545|baseMean:4.65580314692469	change:Not|log2FC:-0.821534684098803|baseMean:4.65580314692469	change:Not|log2FC:-0.38317989600963|baseMean:4.65580314692469	change:Not|log2FC:0.416554800172724|baseMean:4.65580314692469	change:Not|log2FC:0.330183851983783|baseMean:4.65580314692469	change:Not|log2FC:-0.206492033339731|baseMean:4.65580314692469	change:Not|log2FC:0.619249384578642|baseMean:4.65580314692469	change:Not|log2FC:0.438354788089173|baseMean:4.65580314692469	change:Not|log2FC:1.23808948427153|baseMean:4.65580314692469	change:Not|log2FC:1.15171853608259|baseMean:4.65580314692469
circRNA_04028|Chr1:252271582_252280307_-	black	0.450726	0.0270755	0.662133	0.000424157	0.575737	0.00324085	0.602234	0.00184608	0.698714	0.000145957	0.69371	0.000170409	0.188413	0.377943	-0.507749	0.011312	-0.185956	0.384308	-0.163793	0.444407	0.0717109	0.739146	0.131189	0.541179	0.0625956	0.771381	0.644238	0.000679801	-0.0522341	0.808472	0.582995	0.0027909	change:Not|log2FC:0.768011553686526|baseMean:24.8138141484779	change:Not|log2FC:0.244642316542192|baseMean:24.8138141484779	change:Not|log2FC:0.297596774465813|baseMean:24.8138141484779	change:Not|log2FC:0.44718179256166|baseMean:24.8138141484779	change:Not|log2FC:0.120020948504245|baseMean:24.8138141484779	change:Not|log2FC:0.132068593925865|baseMean:24.8138141484779	change:Not|log2FC:0.428908883059065|baseMean:24.8138141484779	change:Not|log2FC:-0.523369237144334|baseMean:24.8138141484779	change:Not|log2FC:-0.470414779220712|baseMean:24.8138141484779	change:Not|log2FC:-0.320829761124866|baseMean:24.8138141484779	change:Not|log2FC:-0.647990605182281|baseMean:24.8138141484779	change:Not|log2FC:-0.63594295976066|baseMean:24.8138141484779	change:Not|log2FC:-0.339102670627461|baseMean:24.8138141484779	change:Not|log2FC:0.0529544579236216|baseMean:24.8138141484779	change:Not|log2FC:0.202539476019468|baseMean:24.8138141484779	change:Not|log2FC:-0.124621368037946|baseMean:24.8138141484779
circRNA_04035|Chr1:252431131_252435454_+	turquoise	0.735567	4.2095e-05	0.705916	0.000116155	0.70755	0.000110188	0.789498	4.50742e-06	0.872522	2.72896e-08	0.944884	3.80342e-12	0.0146886	0.945689	-0.364546	0.0798747	-0.348672	0.0949536	-0.212459	0.318906	-0.083604	0.697727	0.104368	0.627441	0.0359128	0.867687	0.837633	3.29354e-07	0.031368	0.884314	0.695419	0.000161681	change:Not|log2FC:-0.00396933768077404|baseMean:27.9579973110903	change:Not|log2FC:0.23324615395935|baseMean:27.9579973110903	change:Not|log2FC:0.306025374045942|baseMean:27.9579973110903	change:Up|log2FC:0.910106118107483|baseMean:27.9579973110903	change:Not|log2FC:0.480405227447833|baseMean:27.9579973110903	change:Up|log2FC:1.09335010424255|baseMean:27.9579973110903	change:Up|log2FC:0.975476494531724|baseMean:27.9579973110903	change:Not|log2FC:0.237215491640124|baseMean:27.9579973110903	change:Not|log2FC:0.309994711726716|baseMean:27.9579973110903	change:Up|log2FC:0.914075455788257|baseMean:27.9579973110903	change:Not|log2FC:0.484374565128607|baseMean:27.9579973110903	change:Up|log2FC:1.09731944192332|baseMean:27.9579973110903	change:Up|log2FC:0.979445832212498|baseMean:27.9579973110903	change:Not|log2FC:0.0727792200865918|baseMean:27.9579973110903	change:Up|log2FC:0.676859964148134|baseMean:27.9579973110903	change:Not|log2FC:0.247159073488483|baseMean:27.9579973110903
circRNA_04066|Chr1:252995231_253000302_-	turquoise	0.594402	0.0021911	0.730501	5.05272e-05	0.726711	5.77721e-05	0.621816	0.00117927	0.803844	2.22835e-06	0.856121	9.53953e-08	0.233088	0.273026	-0.440358	0.0312739	-0.158918	0.458263	-0.204675	0.337368	-0.0363619	0.866047	0.0480865	0.823436	0.0961282	0.655	0.805094	2.09013e-06	-0.108995	0.612173	0.586477	0.00259465	change:Up|log2FC:2.0089575356544|baseMean:8.55731166114982	change:Not|log2FC:1.26312410897681|baseMean:8.55731166114982	change:Not|log2FC:1.43672546570364|baseMean:8.55731166114982	change:Up|log2FC:1.79266294963434|baseMean:8.55731166114982	change:Up|log2FC:1.66650621948705|baseMean:8.55731166114982	change:Up|log2FC:2.06652145649731|baseMean:8.55731166114982	change:Not|log2FC:1.53007354455674|baseMean:8.55731166114982	change:Not|log2FC:-0.745833426677591|baseMean:8.55731166114982	change:Not|log2FC:-0.572232069950759|baseMean:8.55731166114982	change:Not|log2FC:-0.216294586020063|baseMean:8.55731166114982	change:Not|log2FC:-0.342451316167358|baseMean:8.55731166114982	change:Not|log2FC:0.0575639208429107|baseMean:8.55731166114982	change:Not|log2FC:-0.478883991097663|baseMean:8.55731166114982	change:Not|log2FC:0.173601356726833|baseMean:8.55731166114982	change:Not|log2FC:0.529538840657528|baseMean:8.55731166114982	change:Not|log2FC:0.403382110510233|baseMean:8.55731166114982
circRNA_04069|Chr1:253012174_253014268_-	turquoise	0.851445	1.32552e-07	0.576263	0.00320631	0.716546	8.18945e-05	0.838177	3.18259e-07	0.918692	2.42015e-10	0.922337	1.48681e-10	-0.164458	0.442535	-0.372472	0.0730598	-0.349803	0.0938142	-0.217065	0.308278	-0.113278	0.598178	-0.0445464	0.836257	0.0647693	0.763658	0.801727	2.48121e-06	0.230668	0.27818	0.786197	5.26076e-06	change:Not|log2FC:0.0973607101925356|baseMean:50.9400418635362	change:Not|log2FC:0.398208610273888|baseMean:50.9400418635362	change:Not|log2FC:0.424484761169035|baseMean:50.9400418635362	change:Up|log2FC:0.760129838897459|baseMean:50.9400418635362	change:Up|log2FC:0.812311902432441|baseMean:50.9400418635362	change:Up|log2FC:1.34858984614321|baseMean:50.9400418635362	change:Up|log2FC:1.43912683180854|baseMean:50.9400418635362	change:Not|log2FC:0.300847900081353|baseMean:50.9400418635362	change:Not|log2FC:0.3271240509765|baseMean:50.9400418635362	change:Up|log2FC:0.662769128704923|baseMean:50.9400418635362	change:Up|log2FC:0.714951192239906|baseMean:50.9400418635362	change:Up|log2FC:1.25122913595067|baseMean:50.9400418635362	change:Up|log2FC:1.341766121616|baseMean:50.9400418635362	change:Not|log2FC:0.0262761508951471|baseMean:50.9400418635362	change:Not|log2FC:0.36192122862357|baseMean:50.9400418635362	change:Not|log2FC:0.414103292158553|baseMean:50.9400418635362
circRNA_04076|Chr1:253024490_253056412_-	turquoise	0.69558	0.000160883	0.527749	0.00803808	0.634119	0.000876245	0.541656	0.00626134	0.688554	0.000199268	0.788901	4.63619e-06	-0.100852	0.639145	-0.290534	0.168431	-0.308064	0.14305	-0.0759748	0.724208	-0.0535353	0.80379	-0.183659	0.390312	0.093504	0.663871	0.597682	0.00204047	0.220582	0.300311	0.612342	0.00147014	change:Not|log2FC:-0.17632412747852|baseMean:4.40088047759036	change:Not|log2FC:0.0251130032970023|baseMean:4.40088047759036	change:Not|log2FC:-0.318122251550539|baseMean:4.40088047759036	change:Not|log2FC:-0.549462021396232|baseMean:4.40088047759036	change:Not|log2FC:-0.142545473490082|baseMean:4.40088047759036	change:Not|log2FC:-0.0803513479356632|baseMean:4.40088047759036	change:Not|log2FC:-0.330114748158675|baseMean:4.40088047759036	change:Not|log2FC:0.201437130775522|baseMean:4.40088047759036	change:Not|log2FC:-0.141798124072019|baseMean:4.40088047759036	change:Not|log2FC:-0.373137893917712|baseMean:4.40088047759036	change:Not|log2FC:0.0337786539884374|baseMean:4.40088047759036	change:Not|log2FC:0.0959727795428563|baseMean:4.40088047759036	change:Not|log2FC:-0.153790620680156|baseMean:4.40088047759036	change:Not|log2FC:-0.343235254847541|baseMean:4.40088047759036	change:Not|log2FC:-0.574575024693234|baseMean:4.40088047759036	change:Not|log2FC:-0.167658476787085|baseMean:4.40088047759036
circRNA_04078|Chr1:253034155_253056412_-	black	0.608914	0.00158951	0.559849	0.00444344	0.575974	0.00322522	0.809006	1.70522e-06	0.804154	2.19334e-06	0.75148	2.30815e-05	-0.0862879	0.68849	-0.410089	0.046558	-0.350642	0.0929754	-0.135995	0.526325	0.117526	0.584433	0.109048	0.611999	-0.0525906	0.807188	0.712752	9.29348e-05	0.00999095	0.963044	0.613382	0.00143547	change:Not|log2FC:0.276194533087286|baseMean:12.470744806748	change:Not|log2FC:0.630833529426673|baseMean:12.470744806748	change:Not|log2FC:0.801023078595302|baseMean:12.470744806748	change:Not|log2FC:0.905006762318328|baseMean:12.470744806748	change:Not|log2FC:0.327185192353582|baseMean:12.470744806748	change:Not|log2FC:0.93168986619515|baseMean:12.470744806748	change:Not|log2FC:0.645425579709086|baseMean:12.470744806748	change:Not|log2FC:0.354638996339387|baseMean:12.470744806748	change:Not|log2FC:0.524828545508017|baseMean:12.470744806748	change:Not|log2FC:0.628812229231043|baseMean:12.470744806748	change:Not|log2FC:0.0509906592662969|baseMean:12.470744806748	change:Not|log2FC:0.655495333107864|baseMean:12.470744806748	change:Not|log2FC:0.369231046621801|baseMean:12.470744806748	change:Not|log2FC:0.17018954916863|baseMean:12.470744806748	change:Not|log2FC:0.274173232891655|baseMean:12.470744806748	change:Not|log2FC:-0.30364833707309|baseMean:12.470744806748
circRNA_04097|Chr1:253514454_253516759_+	turquoise	0.658521	0.000467669	0.374321	0.0715358	0.342928	0.100902	0.655734	0.000503827	0.633304	0.000894016	0.640166	0.000753729	-0.128675	0.549023	-0.528787	0.00789239	-0.201878	0.344155	-0.380372	0.0667167	0.166527	0.436736	0.0424482	0.843874	0.0789124	0.713974	0.483815	0.0166019	0.339334	0.104761	0.77647	8.17065e-06	change:Up|log2FC:2.5630886613727|baseMean:5.41520547208299	change:Not|log2FC:1.15062108230822|baseMean:5.41520547208299	change:Up|log2FC:2.555736106813|baseMean:5.41520547208299	change:Up|log2FC:2.38571446790839|baseMean:5.41520547208299	change:Not|log2FC:2.24971602528736|baseMean:5.41520547208299	change:Not|log2FC:2.26718974410047|baseMean:5.41520547208299	change:Up|log2FC:2.88867474920453|baseMean:5.41520547208299	change:Not|log2FC:-1.41246757906448|baseMean:5.41520547208299	change:Not|log2FC:-0.00735255455970439|baseMean:5.41520547208299	change:Not|log2FC:-0.177374193464309|baseMean:5.41520547208299	change:Not|log2FC:-0.313372636085335|baseMean:5.41520547208299	change:Not|log2FC:-0.295898917272234|baseMean:5.41520547208299	change:Not|log2FC:0.325586087831833|baseMean:5.41520547208299	change:Not|log2FC:1.40511502450478|baseMean:5.41520547208299	change:Not|log2FC:1.23509338560017|baseMean:5.41520547208299	change:Not|log2FC:1.09909494297915|baseMean:5.41520547208299
circRNA_04098|Chr1:253514454_253532500_+	turquoise	0.622754	0.00115335	0.4165	0.0429129	0.310917	0.139193	0.516283	0.0098014	0.556508	0.00473905	0.731381	4.8963e-05	-0.101815	0.63593	-0.350502	0.0931153	-0.205661	0.334994	-0.203021	0.341371	-0.0238629	0.911871	0.182788	0.392604	-0.0741852	0.730466	0.583408	0.00276699	0.0910366	0.672253	0.550595	0.00530282	change:Not|log2FC:0.964116183642409|baseMean:5.46169167984409	change:Not|log2FC:0.432467019607608|baseMean:5.46169167984409	change:Not|log2FC:0.697142418507066|baseMean:5.46169167984409	change:Not|log2FC:1.37441595217696|baseMean:5.46169167984409	change:Not|log2FC:0.493954651711138|baseMean:5.46169167984409	change:Not|log2FC:1.11409517556452|baseMean:5.46169167984409	change:Not|log2FC:1.55128808845117|baseMean:5.46169167984409	change:Not|log2FC:-0.531649164034801|baseMean:5.46169167984409	change:Not|log2FC:-0.266973765135342|baseMean:5.46169167984409	change:Not|log2FC:0.410299768534555|baseMean:5.46169167984409	change:Not|log2FC:-0.470161531931271|baseMean:5.46169167984409	change:Not|log2FC:0.149978991922109|baseMean:5.46169167984409	change:Not|log2FC:0.58717190480876|baseMean:5.46169167984409	change:Not|log2FC:0.264675398899459|baseMean:5.46169167984409	change:Not|log2FC:0.941948932569356|baseMean:5.46169167984409	change:Not|log2FC:0.0614876321035303|baseMean:5.46169167984409
circRNA_04163|Chr1:261142021_261155614_+	turquoise	0.777798	7.70381e-06	0.486558	0.0159087	0.646872	0.000635392	0.680929	0.000249743	0.807263	1.86817e-06	0.844636	2.09884e-07	-0.140028	0.514013	-0.211824	0.320388	-0.265931	0.209113	-0.222248	0.296581	-0.0852583	0.692028	-0.147002	0.493058	-0.108259	0.614592	0.872075	2.82982e-08	0.168448	0.43139	0.622973	0.0011474	change:Not|log2FC:-0.403656948524008|baseMean:23.2884200090504	change:Not|log2FC:-0.732132834607273|baseMean:23.2884200090504	change:Not|log2FC:-0.634720788955312|baseMean:23.2884200090504	change:Not|log2FC:-0.721051188062725|baseMean:23.2884200090504	change:Not|log2FC:-0.796238471961072|baseMean:23.2884200090504	change:Not|log2FC:0.254664006049461|baseMean:23.2884200090504	change:Not|log2FC:0.350563934144118|baseMean:23.2884200090504	change:Not|log2FC:-0.328475886083265|baseMean:23.2884200090504	change:Not|log2FC:-0.231063840431305|baseMean:23.2884200090504	change:Not|log2FC:-0.317394239538717|baseMean:23.2884200090504	change:Not|log2FC:-0.392581523437064|baseMean:23.2884200090504	change:Not|log2FC:0.658320954573469|baseMean:23.2884200090504	change:Not|log2FC:0.754220882668126|baseMean:23.2884200090504	change:Not|log2FC:0.0974120456519606|baseMean:23.2884200090504	change:Not|log2FC:0.0110816465445485|baseMean:23.2884200090504	change:Not|log2FC:-0.064105637353799|baseMean:23.2884200090504
circRNA_04182|Chr1:261237316_261244602_-	turquoise	0.742826	3.21736e-05	0.443236	0.0300597	0.437292	0.0326103	0.727901	5.54036e-05	0.654209	0.000524623	0.82639	6.50734e-07	-0.209872	0.324972	-0.110207	0.608199	-0.421007	0.0404872	-0.247206	0.244184	-0.114693	0.593584	0.100255	0.641139	-0.0172332	0.936298	0.666338	0.00037795	0.143753	0.502768	0.585961	0.00262296	change:Down|log2FC:-2.50912395040774|baseMean:3.86246990644141			change:Not|log2FC:-0.372432930557715|baseMean:3.86246990644141	change:Not|log2FC:-0.938536485170545|baseMean:3.86246990644141	change:Not|log2FC:-0.319860524568191|baseMean:3.86246990644141	change:Not|log2FC:-0.465527581046529|baseMean:3.86246990644141	change:Not|log2FC:1.2254346156346|baseMean:3.86246990644141		change:Not|log2FC:2.13669101985003|baseMean:3.86246990644141	change:Not|log2FC:1.5705874652372|baseMean:3.86246990644141	change:Not|log2FC:2.18926342583955|baseMean:3.86246990644141	change:Not|log2FC:2.04359636936122|baseMean:3.86246990644141	change:Not|log2FC:0.119487272539681|baseMean:3.86246990644141	change:Not|log2FC:0.911256404215434|baseMean:3.86246990644141	change:Not|log2FC:0.345152849602603|baseMean:3.86246990644141
circRNA_04183|Chr1:261237316_261246048_-	turquoise	0.73296	4.62652e-05	0.715271	8.54675e-05	0.693652	0.000170709	0.775857	8.39415e-06	0.872649	2.70086e-08	0.924915	1.03823e-10	-0.0479502	0.823929	-0.445178	0.0292618	-0.415516	0.0434573	-0.217869	0.306445	0.00895069	0.96689	0.081988	0.703309	0.241884	0.254814	0.646591	0.000639999	0.09915	0.64484	0.76305	1.44938e-05	change:Not|log2FC:0.0778787983960197|baseMean:41.5942284514446	change:Not|log2FC:0.329425461551748|baseMean:41.5942284514446	change:Not|log2FC:0.499534385263364|baseMean:41.5942284514446	change:Up|log2FC:0.765629378580106|baseMean:41.5942284514446	change:Up|log2FC:0.782360921553504|baseMean:41.5942284514446	change:Up|log2FC:0.639060103825206|baseMean:41.5942284514446	change:Up|log2FC:0.901359837929528|baseMean:41.5942284514446	change:Not|log2FC:0.251546663155728|baseMean:41.5942284514446	change:Not|log2FC:0.421655586867345|baseMean:41.5942284514446	change:Up|log2FC:0.687750580184086|baseMean:41.5942284514446	change:Up|log2FC:0.704482123157484|baseMean:41.5942284514446	change:Not|log2FC:0.561181305429186|baseMean:41.5942284514446	change:Up|log2FC:0.823481039533508|baseMean:41.5942284514446	change:Not|log2FC:0.170108923711616|baseMean:41.5942284514446	change:Not|log2FC:0.436203917028358|baseMean:41.5942284514446	change:Not|log2FC:0.452935460001756|baseMean:41.5942284514446
circRNA_04205|Chr1:263804087_263814895_-	black	0.374098	0.0717185	0.627709	0.00102448	0.669634	0.000344857	0.650785	0.000574043	0.670391	0.00033762	0.656354	0.000495585	0.159247	0.457322	-0.281165	0.183214	-0.0903257	0.674675	-0.031377	0.884281	-0.359393	0.0845566	-0.0246065	0.909136	0.333752	0.110969	0.658958	0.000462198	-0.205844	0.334555	0.411639	0.0456551	change:Not|log2FC:0.422348446360563|baseMean:8.67593928313658	change:Not|log2FC:-0.0106511356093695|baseMean:8.67593928313658	change:Down|log2FC:-1.37715768391918|baseMean:8.67593928313658	change:Not|log2FC:-0.30105039785107|baseMean:8.67593928313658	change:Not|log2FC:0.0377633822047951|baseMean:8.67593928313658	change:Not|log2FC:-0.211510349746506|baseMean:8.67593928313658	change:Not|log2FC:-0.590219312076879|baseMean:8.67593928313658	change:Not|log2FC:-0.432999581969932|baseMean:8.67593928313658	change:Down|log2FC:-1.79950613027974|baseMean:8.67593928313658	change:Not|log2FC:-0.723398844211633|baseMean:8.67593928313658	change:Not|log2FC:-0.384585064155768|baseMean:8.67593928313658	change:Not|log2FC:-0.633858796107069|baseMean:8.67593928313658	change:Not|log2FC:-1.01256775843744|baseMean:8.67593928313658	change:Down|log2FC:-1.36650654830981|baseMean:8.67593928313658	change:Not|log2FC:-0.290399262241701|baseMean:8.67593928313658	change:Not|log2FC:0.0484145178141645|baseMean:8.67593928313658
circRNA_04209|Chr1:263873074_263916275_+	brown	0.321453	0.125595	0.695666	0.000160456	0.69616	0.000158025	0.594139	0.00220356	0.679761	0.000258382	0.623588	0.00113074	0.0644695	0.764722	-0.0562695	0.793974	-0.456894	0.0248008	-0.023569	0.912953	0.221309	0.29868	-0.180676	0.398188	0.352728	0.0909137	0.396492	0.0550883	-0.253121	0.232716	0.260954	0.218084	change:Down|log2FC:-1.16938007462198|baseMean:10.7396247773015	change:Not|log2FC:-0.612929571266944|baseMean:10.7396247773015	change:Not|log2FC:-0.660148978442426|baseMean:10.7396247773015	change:Down|log2FC:-1.22926016982068|baseMean:10.7396247773015	change:Not|log2FC:-0.617743803336896|baseMean:10.7396247773015	change:Down|log2FC:-1.25112935815293|baseMean:10.7396247773015	change:Down|log2FC:-1.43178660442557|baseMean:10.7396247773015	change:Not|log2FC:0.556450503355041|baseMean:10.7396247773015	change:Not|log2FC:0.509231096179559|baseMean:10.7396247773015	change:Not|log2FC:-0.0598800951986905|baseMean:10.7396247773015	change:Not|log2FC:0.551636271285089|baseMean:10.7396247773015	change:Not|log2FC:-0.0817492835309471|baseMean:10.7396247773015	change:Not|log2FC:-0.262406529803585|baseMean:10.7396247773015	change:Not|log2FC:-0.0472194071754819|baseMean:10.7396247773015	change:Not|log2FC:-0.616330598553731|baseMean:10.7396247773015	change:Not|log2FC:-0.0048142320699519|baseMean:10.7396247773015
circRNA_04211|Chr1:263873074_263940366_+	brown	0.137297	0.522334	0.802116	2.43295e-06	0.582841	0.00279987	0.600452	0.0019202	0.580421	0.00294402	0.52334	0.00868192	0.42092	0.0405328	-0.293353	0.164152	-0.321512	0.125521	-0.054697	0.799616	0.461594	0.0231728	-0.0685782	0.750179	0.461204	0.0233047	0.209191	0.326581	-0.393849	0.0568787	0.214166	0.314941	change:Not|log2FC:-0.217447960937162|baseMean:13.1259626863219	change:Not|log2FC:-0.185907362521313|baseMean:13.1259626863219	change:Not|log2FC:0.135309748096671|baseMean:13.1259626863219	change:Not|log2FC:-0.509433430973099|baseMean:13.1259626863219	change:Not|log2FC:-0.0121551334941432|baseMean:13.1259626863219	change:Down|log2FC:-0.995385111536736|baseMean:13.1259626863219	change:Down|log2FC:-1.27280472737894|baseMean:13.1259626863219	change:Not|log2FC:0.0315405984158494|baseMean:13.1259626863219	change:Not|log2FC:0.352757709033833|baseMean:13.1259626863219	change:Not|log2FC:-0.291985470035937|baseMean:13.1259626863219	change:Not|log2FC:0.205292827443019|baseMean:13.1259626863219	change:Not|log2FC:-0.777937150599574|baseMean:13.1259626863219	change:Down|log2FC:-1.05535676644178|baseMean:13.1259626863219	change:Not|log2FC:0.321217110617983|baseMean:13.1259626863219	change:Not|log2FC:-0.323526068451787|baseMean:13.1259626863219	change:Not|log2FC:0.173752229027169|baseMean:13.1259626863219
circRNA_04222|Chr1:263932775_263940366_+	turquoise	0.436419	0.0329989	0.583885	0.00273957	0.518484	0.00944	0.513867	0.010211	0.597571	0.00204542	0.632109	0.000920598	0.0670169	0.755696	-0.400803	0.0522621	-0.396915	0.0548058	0.0798411	0.710747	0.321748	0.125228	-0.00474049	0.982461	0.140797	0.511683	0.315161	0.133595	-0.0550878	0.798213	0.421232	0.0403689	change:Not|log2FC:-0.132171390428791|baseMean:10.7298251221129	change:Not|log2FC:0.345317114270375|baseMean:10.7298251221129	change:Not|log2FC:0.218790369818448|baseMean:10.7298251221129	change:Not|log2FC:-0.1197536898606|baseMean:10.7298251221129	change:Not|log2FC:-0.0991596037485789|baseMean:10.7298251221129	change:Not|log2FC:-0.598955874840461|baseMean:10.7298251221129	change:Not|log2FC:-0.183593139351867|baseMean:10.7298251221129	change:Not|log2FC:0.477488504699166|baseMean:10.7298251221129	change:Not|log2FC:0.35096176024724|baseMean:10.7298251221129	change:Not|log2FC:0.012417700568191|baseMean:10.7298251221129	change:Not|log2FC:0.0330117866802123|baseMean:10.7298251221129	change:Not|log2FC:-0.46678448441167|baseMean:10.7298251221129	change:Not|log2FC:-0.0514217489230758|baseMean:10.7298251221129	change:Not|log2FC:-0.126526744451926|baseMean:10.7298251221129	change:Not|log2FC:-0.465070804130975|baseMean:10.7298251221129	change:Not|log2FC:-0.444476718018954|baseMean:10.7298251221129
circRNA_04232|Chr1:264019073_264020783_+	black	0.654645	0.000518605	0.490181	0.0150298	0.567561	0.00381973	0.731056	4.95357e-05	0.750788	2.37138e-05	0.697779	0.000150279	-0.0117945	0.956379	-0.323645	0.122891	-0.246023	0.246522	-0.192465	0.367583	0.0956786	0.656517	-0.152787	0.476003	0.00397355	0.985298	0.678185	0.000270447	0.137082	0.522993	0.590844	0.00236509	change:Not|log2FC:0.453546005329386|baseMean:6.51737879989466	change:Not|log2FC:0.21264920603427|baseMean:6.51737879989466	change:Not|log2FC:0.796722487527696|baseMean:6.51737879989466	change:Not|log2FC:0.121977610913227|baseMean:6.51737879989466	change:Not|log2FC:0.452645500435052|baseMean:6.51737879989466	change:Not|log2FC:1.10955688350917|baseMean:6.51737879989466	change:Not|log2FC:0.945201038643143|baseMean:6.51737879989466	change:Not|log2FC:-0.240896799295116|baseMean:6.51737879989466	change:Not|log2FC:0.343176482198311|baseMean:6.51737879989466	change:Not|log2FC:-0.331568394416159|baseMean:6.51737879989466	change:Not|log2FC:-0.000900504894333255|baseMean:6.51737879989466	change:Not|log2FC:0.656010878179787|baseMean:6.51737879989466	change:Not|log2FC:0.491655033313757|baseMean:6.51737879989466	change:Not|log2FC:0.584073281493426|baseMean:6.51737879989466	change:Not|log2FC:-0.0906715951210433|baseMean:6.51737879989466	change:Not|log2FC:0.239996294400782|baseMean:6.51737879989466
circRNA_04247|Chr1:264644525_264660644_-	turquoise	0.465532	0.0218761	0.69296	0.000174367	0.606041	0.00169584	0.423247	0.0393228	0.560386	0.00439735	0.785339	5.47388e-06	0.23491	0.269187	-0.177856	0.405715	-0.241895	0.25479	-0.0549005	0.798885	0.0735191	0.732799	-0.0932118	0.664862	0.00335836	0.987574	0.602359	0.00184097	-0.111373	0.604387	0.338811	0.105332	change:Not|log2FC:-0.567138928310212|baseMean:4.98879411141911	change:Not|log2FC:-0.112509007909432|baseMean:4.98879411141911	change:Not|log2FC:-0.0900662345443137|baseMean:4.98879411141911	change:Not|log2FC:-0.554041921107361|baseMean:4.98879411141911	change:Not|log2FC:-0.433545361387968|baseMean:4.98879411141911	change:Not|log2FC:0.107444162865334|baseMean:4.98879411141911	change:Not|log2FC:-0.416186816630881|baseMean:4.98879411141911	change:Not|log2FC:0.45462992040078|baseMean:4.98879411141911	change:Not|log2FC:0.477072693765898|baseMean:4.98879411141911	change:Not|log2FC:0.0130970072028514|baseMean:4.98879411141911	change:Not|log2FC:0.133593566922244|baseMean:4.98879411141911	change:Not|log2FC:0.674583091175546|baseMean:4.98879411141911	change:Not|log2FC:0.150952111679331|baseMean:4.98879411141911	change:Not|log2FC:0.0224427733651179|baseMean:4.98879411141911	change:Not|log2FC:-0.441532913197929|baseMean:4.98879411141911	change:Not|log2FC:-0.321036353478536|baseMean:4.98879411141911
[truncated: 2,697 more rows]
[truncated: 12 more columns]

## Sheet: Table S4
Table S4. WGCNA analysis results of mRNA during spleen development in Meishan pigs
[truncated: 15,189 more rows]

## Sheet: Table S5
Table S5. Pearson correlation coefficient values between mRNA and circRNA
Var1	Var2	R	pValue
CD8A	circRNA_00683|Chr1:50832070_50838859_+	0.852436	1.23741e-07
[truncated: 319 more rows]

## Sheet: Table S6
Table S6. GO enrichment analysis of mRNAs associated with the DE circRNAs
[truncated: 74 more rows]

[truncated: 2 more sheets: Table S7, Table S8]
